# Supplementary material for: 1,3,5-Trinitro-2,4-bis­(2-phenyl­ethen­yl)benzene
Source: Acta Crystallogr Sect E Struct Rep Online. 2010 Sep 4;66(Pt 10):o2486. doi: 10.1107/S1600536810034732 (PMC2983400; doi:10.1107/S1600536810034732)
Supplement: Supplementary file 2 [file e-66-o2486-Isup2.hkl]

# 
# h,k,l, Fc-squared, Fo-squared, sigma(Fo-squared) and status flag 
# 
data_I
_shelx_title ' 50529C in P-1' 
_shelx_refln_list_code          4 
_shelx_F_calc_maximum      148.70 
_exptl_crystal_F_000       432.00 
_reflns_d_resolution_high  0.8399 
 
loop_ 
 _symmetry_equiv_pos_as_xyz 
 'x, y, z' 
 '-x, -y, -z' 
 
_cell_length_a     7.0762 
_cell_length_b     8.6625 
_cell_length_c    16.7168 
_cell_angle_alpha 101.660 
_cell_angle_beta   92.616 
_cell_angle_gamma 105.122 
 
_shelx_F_squared_multiplier     1.000 
 
loop_ 
 _refln_index_h 
 _refln_index_k 
 _refln_index_l 
 _refln_F_squared_calc 
 _refln_F_squared_meas 
 _refln_F_squared_sigma 
 _refln_observed_status 
   1   0   0      469.98      319.24      7.60 o 
   2   0   0     7069.78     6163.16    135.49 o 
   3   0   0        9.32        9.56      1.54 o 
   4   0   0       17.90       15.84      2.13 o 
   5   0   0        4.74        6.28      2.39 o 
   6   0   0        4.03        7.09      3.84 o 
   8   0   0        0.04        5.58      3.73 o 
  -7   1   0        0.23       -0.86      4.35 o 
  -6   1   0      254.38      301.06     10.43 o 
  -5   1   0      111.35       95.23      4.77 o 
  -4   1   0     2080.46     1917.71     43.66 o 
  -3   1   0      133.70      129.70      4.39 o 
  -2   1   0    12529.24    10823.50    163.20 o 
  -1   1   0      551.80      405.69      6.46 o 
   0   1   0       25.94       42.28      1.56 o 
   1   1   0     1628.11     1478.97     29.36 o 
   2   1   0      283.76      252.95      4.43 o 
   3   1   0       27.80       27.16      2.07 o 
   4   1   0       42.12       41.38      2.03 o 
   5   1   0        0.49        0.61      1.72 o 
   6   1   0       10.75       15.68      3.45 o 
   7   1   0        0.03       -0.20      3.65 o 
  -8   2   0       62.83       79.36      7.66 o 
  -7   2   0        6.74        4.06      4.64 o 
  -6   2   0      467.32      531.74     15.59 o 
  -5   2   0        6.26        4.11      2.94 o 
  -4   2   0       70.89       81.35      3.87 o 
  -3   2   0      431.42      398.38      7.01 o 
  -2   2   0      683.63      595.79      9.72 o 
  -1   2   0     4605.26     3972.48     49.21 o 
   0   2   0      688.14     1059.11     19.53 o 
   1   2   0     1540.12     1423.28     21.82 o 
   2   2   0      548.49      498.28      8.13 o 
   3   2   0      176.77      159.64      3.61 o 
   4   2   0        7.80        3.37      1.48 o 
   5   2   0        5.91        6.50      3.01 o 
   6   2   0       20.70       22.53      4.15 o 
   7   2   0        7.65        7.82      4.85 o 
  -8   3   0        9.36        8.35      6.10 o 
  -7   3   0       46.20       67.52      6.04 o 
  -6   3   0       60.98       76.83      5.73 o 
  -5   3   0        0.15       -0.02      1.76 o 
  -4   3   0       19.09       18.18      1.82 o 
  -3   3   0        1.33        0.13      0.99 o 
  -2   3   0      112.84       93.07      4.12 o 
  -1   3   0       56.78       44.54      1.32 o 
   0   3   0      371.73      634.46      9.25 o 
   1   3   0     1848.74     1808.07     38.39 o 
   2   3   0      689.31      633.69     10.27 o 
   3   3   0      472.07      458.67     11.36 o 
   4   3   0       69.00       67.78      4.06 o 
   5   3   0       48.21       54.16      4.44 o 
   6   3   0        0.00        0.15      4.37 o 
  -8   4   0        0.06        1.82      6.22 o 
  -7   4   0        0.01       -1.84      4.11 o 
  -6   4   0       14.40       21.59      4.46 o 
  -5   4   0       32.72       27.69      2.36 o 
  -4   4   0       38.77       35.32      2.17 o 
  -3   4   0      262.47      236.93      5.01 o 
  -2   4   0      162.09      141.78      2.65 o 
  -1   4   0     4594.63     4324.72     73.07 o 
   0   4   0      252.66      364.92      5.29 o 
   1   4   0      240.62      298.78      5.82 o 
   2   4   0      280.77      290.58      8.24 o 
   3   4   0        8.25        6.85      2.97 o 
   4   4   0       21.79       23.35      3.67 o 
   5   4   0        1.78        0.06      3.93 o 
  -8   5   0        0.84       -0.13      5.93 o 
  -7   5   0       30.63       30.14      5.86 o 
  -6   5   0       45.49       63.58      4.75 o 
  -5   5   0      198.57      199.51     12.07 o 
  -4   5   0      123.27      119.86      7.00 o 
  -3   5   0      900.92      849.61     14.04 o 
  -2   5   0       86.05       84.58      3.33 o 
  -1   5   0       44.40       46.57      2.30 o 
   0   5   0      210.56      276.15      4.44 o 
   1   5   0        6.52        3.39      2.26 o 
   2   5   0        0.09        1.94      1.89 o 
   3   5   0       48.90       46.16      2.91 o 
   4   5   0        1.71       -0.57      2.37 o 
   5   5   0        1.99       -1.96      4.15 o 
  -7   6   0       69.23       66.58      5.04 o 
  -6   6   0       15.13       15.60      2.99 o 
  -5   6   0       63.31       62.17      7.27 o 
  -4   6   0        4.78        1.95      2.06 o 
  -3   6   0       14.73       11.74      2.32 o 
  -2   6   0       66.50       60.62      2.14 o 
  -1   6   0       11.55       13.56      1.64 o 
   0   6   0        1.03        0.45      3.22 o 
   1   6   0        0.01        0.61      2.20 o 
   2   6   0        1.17        2.64      2.36 o 
   3   6   0       51.76       52.92      3.45 o 
   4   6   0        1.55        5.45      3.95 o 
   5   6   0        3.55        8.87      5.27 o 
  -7   7   0        2.58        0.13      3.32 o 
  -6   7   0        0.31        0.31      2.71 o 
  -5   7   0       22.83       21.76      2.98 o 
  -4   7   0        6.66        3.05      2.15 o 
  -3   7   0       42.03       46.78      3.52 o 
  -2   7   0       10.63       12.16      2.28 o 
  -1   7   0       28.98       25.40      2.46 o 
   0   7   0       65.33       76.35      3.35 o 
   1   7   0       29.60       28.63      2.81 o 
   2   7   0       66.02       52.81      3.70 o 
   3   7   0       10.13       10.63      4.57 o 
   4   7   0       18.12       17.66      5.42 o 
  -6   8   0        0.41       -2.23      3.22 o 
  -5   8   0        8.49        8.28      3.13 o 
  -4   8   0       88.62       77.81      4.01 o 
  -3   8   0       12.51       10.98      2.87 o 
  -2   8   0      117.21      101.49      5.62 o 
  -1   8   0       13.98        5.56      3.67 o 
   0   8   0       30.81       31.94      3.15 o 
   1   8   0       51.31       39.75      3.73 o 
   2   8   0       32.15       33.25      5.42 o 
   3   8   0       41.20       43.68      5.71 o 
  -5   9   0       16.15       15.61      5.84 o 
  -4   9   0       46.77       34.87      3.86 o 
  -3   9   0        5.84        4.55      4.17 o 
  -2   9   0       19.33       13.33      4.50 o 
  -1   9   0        4.98        2.86      4.42 o 
   0   9   0        0.07        1.76      4.66 o 
   1   9   0        0.06        3.13      3.99 o 
  -3  10   0        9.33       13.42      5.25 o 
  -2  10   0        3.73        9.69      5.25 o 
   1 -10   1        0.04       -1.17      4.88 o 
   2 -10   1        3.36       12.26      5.34 o 
   3 -10   1        9.57        7.91      5.14 o 
  -1  -9   1        1.11        1.83      3.41 o 
   0  -9   1       59.25       87.09      6.55 o 
   1  -9   1        6.73        4.19      3.87 o 
   2  -9   1       67.59       54.40      4.99 o 
   3  -9   1       10.24        7.75      4.31 o 
   4  -9   1       78.89       71.56      4.42 o 
   5  -9   1        0.15       -3.14      3.12 o 
  -3  -8   1        0.87        0.94      5.05 o 
  -2  -8   1       34.90       38.13      3.74 o 
  -1  -8   1        1.22       -0.80      3.21 o 
   0  -8   1       20.95       23.54      3.58 o 
   1  -8   1        3.44        2.94      3.67 o 
   2  -8   1       64.38       53.07      4.77 o 
   3  -8   1       75.94       68.47      3.62 o 
   4  -8   1       34.87       33.70      3.98 o 
   5  -8   1       15.10       13.66      2.84 o 
   6  -8   1        0.29       -1.06      3.16 o 
  -4  -7   1       49.27       47.93      6.13 o 
  -3  -7   1        4.39        6.59      4.62 o 
  -2  -7   1       52.11       54.34      4.86 o 
  -1  -7   1        7.95        7.58      2.46 o 
   0  -7   1      110.27      168.41      4.82 o 
   1  -7   1        1.63       -2.57      2.16 o 
   2  -7   1       41.19       44.81      5.70 o 
   3  -7   1       82.35       77.44      5.21 o 
   4  -7   1       17.44       15.53      2.58 o 
   5  -7   1        7.88        6.99      3.40 o 
   6  -7   1        0.17        0.20      2.63 o 
   7  -7   1        5.66        8.38      3.38 o 
  -5  -6   1        0.49       -2.09      4.94 o 
  -4  -6   1        0.17        1.82      3.10 o 
  -3  -6   1        0.09       -0.29      2.58 o 
  -2  -6   1        0.32       -1.37      2.11 o 
  -1  -6   1       14.38       14.74      2.11 o 
   0  -6   1      180.61      272.64      5.77 o 
   1  -6   1      211.98      206.80      4.96 o 
   2  -6   1       92.78       84.12      2.48 o 
   3  -6   1       69.11       65.07      7.74 o 
   4  -6   1        0.23       -0.06      1.95 o 
   5  -6   1      151.47      159.84      8.92 o 
   6  -6   1       32.72       30.61      3.25 o 
   7  -6   1       28.17       30.05      4.93 o 
  -5  -5   1        0.43        1.05      4.81 o 
  -4  -5   1       46.87       33.80      4.44 o 
  -3  -5   1      118.20      118.03      6.06 o 
  -2  -5   1      284.29      267.12      8.48 o 
  -1  -5   1       54.33       39.80      7.91 o 
   0  -5   1       40.60       58.57      1.87 o 
   1  -5   1      923.86      983.88     13.01 o 
   2  -5   1      241.85      218.71      3.70 o 
   3  -5   1      344.45      331.17     10.65 o 
   4  -5   1       24.71       26.82      3.27 o 
   5  -5   1       27.90       26.63      4.66 o 
   6  -5   1        0.19       -1.51      2.22 o 
   7  -5   1        5.89        5.56      5.01 o 
   8  -5   1        2.92        7.38      5.64 o 
  -6  -4   1        2.16        0.79      4.64 o 
  -5  -4   1        6.72        7.20      3.87 o 
  -4  -4   1        0.70        2.88      3.12 o 
  -3  -4   1       52.79       54.86      3.89 o 
  -2  -4   1      382.45      330.33      9.09 o 
  -1  -4   1     1659.46     1728.49     37.27 o 
   0  -4   1       62.63       94.92      2.11 o 
   1  -4   1      360.46      346.31      5.02 o 
   2  -4   1       73.29       63.78      1.69 o 
   3  -4   1      673.28      657.07     11.22 o 
   4  -4   1      200.22      194.97      4.61 o 
   5  -4   1       17.58       20.93      2.24 o 
   6  -4   1        2.96        3.44      2.50 o 
   7  -4   1       20.06       28.82      5.51 o 
   8  -4   1        0.70       -5.12      5.67 o 
  -6  -3   1       11.68       14.58      4.39 o 
  -5  -3   1      123.18      113.57      6.04 o 
  -4  -3   1      124.41      135.16      5.69 o 
  -3  -3   1      243.33      240.30      7.12 o 
  -2  -3   1      133.68      117.55      4.35 o 
  -1  -3   1      398.96      392.53      9.62 o 
   0  -3   1      752.35     1177.54     23.10 o 
   1  -3   1      135.94      132.16      3.51 o 
   2  -3   1      134.54      115.21      2.77 o 
   3  -3   1      328.16      310.14      6.21 o 
   4  -3   1        6.21        6.52      1.46 o 
   5  -3   1        8.95       11.73      1.97 o 
   6  -3   1        0.50       -2.77      3.19 o 
   7  -3   1       16.55       21.61      5.23 o 
   8  -3   1        0.96        4.85      5.78 o 
  -7  -2   1        3.45        2.11      4.42 o 
  -6  -2   1        0.03       -2.94      3.49 o 
  -5  -2   1        6.12        4.68      3.08 o 
  -4  -2   1      149.57      152.95      5.73 o 
  -3  -2   1      639.79      592.05      9.79 o 
  -2  -2   1      949.48      813.76     12.82 o 
  -1  -2   1     2608.86     2222.58     46.52 o 
   0  -2   1      857.70     1403.80     21.51 o 
   1  -2   1      534.13      417.26      9.88 o 
   2  -2   1      520.71      512.34      8.44 o 
   3  -2   1      210.86      174.80      6.21 o 
   4  -2   1     1628.97     1569.62     24.81 o 
   5  -2   1        0.00       -1.03      2.17 o 
   6  -2   1       57.14       46.12      4.26 o 
   7  -2   1        3.77       11.82      4.81 o 
   8  -2   1        0.69        0.81      5.58 o 
  -7  -1   1        0.80       -0.29      3.56 o 
  -6  -1   1        9.06       11.16      3.05 o 
  -5  -1   1       23.12       23.61      3.51 o 
  -4  -1   1      250.13      241.67      7.23 o 
  -3  -1   1        0.22        1.89      1.25 o 
  -2  -1   1      819.09      695.11     11.01 o 
  -1  -1   1      109.74      110.54      2.99 o 
   0  -1   1     1861.76     2801.63     58.00 o 
   1  -1   1     2495.13     1973.70     29.91 o 
   2  -1   1     9566.42     8543.16    128.52 o 
   3  -1   1        4.02        2.63      1.49 o 
   4  -1   1       26.37       33.87      2.74 o 
   5  -1   1        1.04        0.35      2.37 o 
   6  -1   1        2.09        1.36      2.94 o 
   7  -1   1        4.61        4.79      4.53 o 
  -8   0   1        0.46        3.34      3.62 o 
  -6   0   1        6.79       19.26      3.80 o 
  -5   0   1       88.39       87.02      4.99 o 
  -4   0   1     1420.70     1513.84     34.97 o 
  -3   0   1      289.48      265.94      7.07 o 
  -2   0   1    22111.65    18354.86    405.07 o 
  -1   0   1      819.36      786.23     17.68 o 
   1   0   1     5439.42     4591.62    101.71 o 
   2   0   1      262.43      267.16      6.81 o 
   3   0   1       94.90       90.03      3.51 o 
   4   0   1       23.68       21.02      2.29 o 
   5   0   1        0.72       -1.05      2.26 o 
   6   0   1        1.41        1.05      3.08 o 
  -7   1   1       19.39       22.62      4.94 o 
  -6   1   1      621.59      631.47     17.42 o 
  -5   1   1        3.53        1.03      2.63 o 
  -4   1   1     1330.30     1285.29     30.16 o 
  -3   1   1       95.69       98.90      3.75 o 
  -2   1   1     2094.17     1854.24     28.42 o 
  -1   1   1     1865.28     1632.96     24.86 o 
   0   1   1     1202.26     1699.39     23.35 o 
   1   1   1     1013.22      938.37     14.41 o 
   2   1   1      268.73      268.60      4.68 o 
   3   1   1      262.13      263.18      4.94 o 
   4   1   1       15.42       14.24      1.58 o 
   5   1   1       44.88       41.37      2.45 o 
   6   1   1       10.23       15.46      3.43 o 
   7   1   1        0.00       -0.66      3.91 o 
  -8   2   1       52.77       56.07      7.21 o 
  -7   2   1       56.09       58.18      6.08 o 
  -6   2   1       19.49       19.90      4.37 o 
  -5   2   1       88.80      107.29      5.32 o 
  -4   2   1      855.53      811.16     20.01 o 
  -3   2   1      563.88      530.58      9.05 o 
  -2   2   1       92.80       80.47      2.14 o 
  -1   2   1     1054.24      951.89     13.41 o 
   0   2   1     2791.41     3963.91     49.09 o 
   1   2   1     2163.26     1900.44     23.84 o 
   2   2   1      161.98      142.20      2.93 o 
   3   2   1      192.00      156.99      3.48 o 
   4   2   1       29.56       32.99      2.04 o 
   5   2   1        1.04        2.59      2.92 o 
   6   2   1       15.94       21.33      4.04 o 
  -8   3   1       12.70       10.70      6.37 o 
  -7   3   1        5.77        3.89      4.81 o 
  -6   3   1        2.17        2.50      3.40 o 
  -5   3   1        2.91        1.54      2.59 o 
  -4   3   1        1.38        1.51      1.34 o 
  -3   3   1       73.93       59.79      2.28 o 
  -2   3   1      548.90      505.60      6.91 o 
  -1   3   1      216.69      200.20      3.25 o 
   0   3   1      491.69      675.80      8.89 o 
   1   3   1      646.25      709.55     11.53 o 
   2   3   1      207.22      196.24      3.95 o 
   3   3   1       19.44       15.72      2.37 o 
   4   3   1       41.56       48.01      3.73 o 
   5   3   1        0.23       -3.18      3.36 o 
  -8   4   1        0.81       -2.57      5.34 o 
  -7   4   1       27.51       42.39      5.51 o 
  -6   4   1        8.45       19.94      4.50 o 
  -5   4   1       59.00       55.80      2.90 o 
  -4   4   1        3.45        3.95      1.59 o 
  -3   4   1      243.16      243.02      5.08 o 
  -2   4   1      141.19      113.65      2.35 o 
  -1   4   1      327.04      346.20      6.92 o 
   0   4   1      193.59      266.17      4.13 o 
   1   4   1       11.19       13.94      1.22 o 
   2   4   1       45.27       35.62      2.20 o 
   3   4   1      332.34      300.97      6.41 o 
   4   4   1      100.53      103.40      3.90 o 
   5   4   1        7.79        7.31      3.51 o 
   6   4   1        0.61        2.72      4.48 o 
  -8   5   1        5.83        4.24      6.41 o 
  -7   5   1       30.43       37.78      6.08 o 
  -6   5   1      108.90      102.27      4.26 o 
  -5   5   1       23.17       25.61      2.50 o 
  -4   5   1       44.45       47.18      2.67 o 
  -3   5   1       77.85       73.95      2.27 o 
  -2   5   1       49.61       49.11      1.74 o 
  -1   5   1       66.29       45.36      1.80 o 
   0   5   1       23.28       34.64      1.63 o 
   1   5   1       29.28       37.23      2.34 o 
   2   5   1       92.37       96.64      3.63 o 
   3   5   1        0.51       -2.12      2.85 o 
   4   5   1       11.36       16.52      3.73 o 
   5   5   1        6.98        6.90      4.46 o 
  -7   6   1        0.89        0.78      3.03 o 
  -6   6   1        0.15       -1.44      2.60 o 
  -5   6   1       18.04       20.24      2.58 o 
  -4   6   1       24.69       22.91      3.00 o 
  -3   6   1        0.22       -0.64      1.88 o 
  -2   6   1       51.44       48.03      3.05 o 
  -1   6   1       39.60       34.47      1.91 o 
   0   6   1      110.03      161.60      4.32 o 
   1   6   1        1.46        0.36      3.93 o 
   2   6   1        5.73        5.87      2.49 o 
   3   6   1      101.92       94.07      4.17 o 
   4   6   1        0.64       -0.59      4.33 o 
   5   6   1       21.04       20.73      5.65 o 
  -7   7   1        0.00       -2.67      3.44 o 
  -6   7   1       15.89       18.58      3.18 o 
  -5   7   1        5.85        4.45      2.66 o 
  -4   7   1      183.07      191.43      5.48 o 
  -3   7   1       38.93       41.89      3.00 o 
  -2   7   1       52.76       46.04      3.00 o 
  -1   7   1       16.43       13.49      2.29 o 
   0   7   1        9.73       10.54      3.67 o 
   1   7   1       30.98       32.85      4.48 o 
   2   7   1       20.97       24.32      3.08 o 
   3   7   1       32.38       38.70      4.98 o 
   4   7   1       33.89       41.18      5.58 o 
  -6   8   1       10.09        6.25      3.38 o 
  -5   8   1        0.87        0.91      3.05 o 
  -4   8   1       89.52       84.64      4.25 o 
  -3   8   1       16.29       18.33      2.84 o 
  -2   8   1       11.33        4.92      3.54 o 
  -1   8   1       57.48       51.71      4.18 o 
   0   8   1        0.65       -1.42      2.70 o 
   1   8   1       41.05       44.26      3.66 o 
   2   8   1       12.39       16.52      5.21 o 
  -5   9   1        4.06        3.45      5.10 o 
  -4   9   1        8.73        7.90      3.55 o 
  -3   9   1        2.98        2.57      4.17 o 
  -2   9   1       17.49       15.49      4.44 o 
  -1   9   1       22.22       15.20      4.70 o 
   0   9   1        0.43        3.19      3.37 o 
   1   9   1        1.71        2.75      5.42 o 
   1 -10   2        3.03        1.12      4.63 o 
   2 -10   2        4.76       13.13      5.38 o 
   3 -10   2        0.02        0.81      4.88 o 
   4 -10   2        0.03        3.80      4.96 o 
  -1  -9   2        6.13        6.67      3.60 o 
   0  -9   2      146.08      197.21      8.83 o 
   1  -9   2       22.03       24.29      5.01 o 
   2  -9   2       45.84       32.15      4.59 o 
   3  -9   2       28.24       34.00      4.37 o 
   4  -9   2        0.02        1.53      3.99 o 
   5  -9   2       10.79       13.69      4.53 o 
  -3  -8   2        0.31       -1.09      3.75 o 
  -2  -8   2      113.01       91.04      7.44 o 
  -1  -8   2       12.24       15.64      2.96 o 
   0  -8   2      106.28      158.42      5.13 o 
   1  -8   2       35.84       29.25      4.02 o 
   2  -8   2       34.32       23.92      4.02 o 
   3  -8   2       89.82       86.27      3.86 o 
   4  -8   2        4.19        2.51      3.34 o 
   5  -8   2       18.94       17.97      2.97 o 
   6  -8   2        0.41        0.00      3.14 o 
  -4  -7   2        9.02        5.19      3.60 o 
  -3  -7   2       86.98       89.08     10.73 o 
  -2  -7   2        1.65        1.93      2.75 o 
  -1  -7   2       11.35       11.51      2.87 o 
   0  -7   2        5.37        3.32      2.25 o 
   1  -7   2      199.81      176.61      7.36 o 
   2  -7   2       15.56       18.41      2.45 o 
   3  -7   2        0.03       -0.66      3.01 o 
   4  -7   2       14.14       12.65      2.35 o 
   5  -7   2        2.87        2.88      2.55 o 
   6  -7   2        0.30       -1.61      2.52 o 
   7  -7   2        3.70        3.71      3.54 o 
  -5  -6   2       14.89       11.14      5.80 o 
  -4  -6   2       11.46        9.36      4.61 o 
  -3  -6   2        1.62        3.80      3.62 o 
  -2  -6   2       28.66       31.21      4.19 o 
  -1  -6   2       23.10       17.14      4.64 o 
   0  -6   2        9.16       11.44      1.96 o 
   1  -6   2       79.27       64.36      2.34 o 
   2  -6   2        8.96        7.07      1.95 o 
   3  -6   2      105.12       96.18      7.45 o 
   4  -6   2       68.65       57.82      2.90 o 
   5  -6   2       27.36       27.34      4.14 o 
   6  -6   2       56.74       64.42      6.78 o 
   7  -6   2        2.01        5.77      3.15 o 
  -5  -5   2        5.13       -1.01      4.35 o 
  -4  -5   2      138.78      125.43      6.96 o 
  -3  -5   2        8.90       11.88      3.65 o 
  -2  -5   2      170.13      167.34      6.74 o 
  -1  -5   2      160.03      183.70      6.66 o 
   0  -5   2       38.85       46.00      1.66 o 
   1  -5   2       53.66       59.25      2.08 o 
   2  -5   2        0.80        0.25      1.01 o 
   3  -5   2      420.99      359.38      7.01 o 
   4  -5   2       96.90       96.77      3.41 o 
   5  -5   2        8.98        6.98      2.16 o 
   6  -5   2        1.91        2.95      2.35 o 
   7  -5   2        2.34        9.27      3.06 o 
   8  -5   2        0.19        4.11      5.36 o 
  -6  -4   2        1.41       -2.48      4.66 o 
  -5  -4   2        0.01       -1.19      3.69 o 
  -4  -4   2        0.83       -3.91      2.61 o 
  -3  -4   2      227.98      231.21      7.23 o 
  -2  -4   2       23.19       17.00      2.57 o 
  -1  -4   2      119.42      100.59      4.61 o 
   0  -4   2      251.75      428.77      7.36 o 
   1  -4   2       19.58       22.74      2.08 o 
   2  -4   2       68.10       74.48      2.67 o 
   3  -4   2        5.69        4.98      1.32 o 
   4  -4   2        4.68        5.86      1.62 o 
   5  -4   2        3.05        0.98      1.83 o 
   6  -4   2        2.93        6.69      2.52 o 
   7  -4   2       19.94       30.49      4.96 o 
   8  -4   2        0.59        2.81      5.14 o 
  -7  -3   2        3.91       -1.30      5.01 o 
  -6  -3   2        6.58       -2.29      4.13 o 
  -5  -3   2        8.86       12.32      3.75 o 
  -4  -3   2       15.01       21.26      3.27 o 
  -3  -3   2        2.89        2.61      2.26 o 
  -2  -3   2      118.01       98.88      3.86 o 
  -1  -3   2        9.46        7.38      1.89 o 
   0  -3   2     1388.94     2317.82     35.40 o 
   1  -3   2      257.50      244.34      4.46 o 
   2  -3   2      423.46      376.73     10.27 o 
   3  -3   2      560.89      515.72      8.90 o 
   4  -3   2       92.43      100.91      3.19 o 
   5  -3   2        6.04        8.16      1.88 o 
   6  -3   2       19.68       16.83      3.36 o 
   7  -3   2        2.61       -0.09      4.55 o 
   8  -3   2        0.80       -0.55      5.53 o 
  -7  -2   2       23.76       22.58      4.88 o 
  -6  -2   2       64.83       70.86      5.32 o 
  -5  -2   2      119.88      115.82      5.76 o 
  -4  -2   2        3.69        3.34      1.52 o 
  -3  -2   2     1269.53     1160.39     18.31 o 
  -2  -2   2      249.76      235.16      6.84 o 
  -1  -2   2       20.68       22.89      1.69 o 
   0  -2   2      514.09      746.81     11.67 o 
   1  -2   2      169.10      140.73      7.14 o 
   2  -2   2       93.28      104.43      2.47 o 
   3  -2   2      256.45      223.41      4.41 o 
   4  -2   2      225.10      229.15     10.28 o 
   5  -2   2       11.56       12.76      2.64 o 
   6  -2   2       16.16       21.57      3.40 o 
   7  -2   2        1.91       -1.84      3.84 o 
   8  -2   2        0.84        4.57      5.58 o 
  -7  -1   2       10.54       11.22      3.89 o 
  -6  -1   2        5.93        5.76      2.90 o 
  -5  -1   2        3.17        3.20      1.88 o 
  -4  -1   2        0.46       -0.44      1.31 o 
  -3  -1   2      394.83      362.35      9.11 o 
  -2  -1   2     2793.09     2619.73     39.84 o 
  -1  -1   2       19.43       25.75      2.22 o 
   0  -1   2     1449.09     2254.07     34.15 o 
   1  -1   2      448.25      354.44      5.74 o 
   3  -1   2      343.39      302.62      8.22 o 
   4  -1   2        0.52        0.92      1.71 o 
   5  -1   2      151.32      132.29      5.69 o 
   6  -1   2       38.61       39.65      4.04 o 
   7  -1   2        0.00       -5.14      3.97 o 
  -8   0   2        3.13        6.43      3.76 o 
  -6   0   2       83.03       93.41      5.71 o 
  -5   0   2       57.39       65.56      4.24 o 
  -4   0   2     2628.06     2537.24     57.24 o 
  -3   0   2      297.14      288.03      7.67 o 
  -2   0   2      660.69      555.77     13.09 o 
  -1   0   2      594.62      445.36     10.37 o 
   0   0   2        1.36        1.44      0.33 o 
   1   0   2       78.53       80.23      2.37 o 
   2   0   2      299.65      268.31      6.99 o 
   3   0   2      211.96      196.77      5.87 o 
   4   0   2       18.85       22.75      2.48 o 
   5   0   2       28.54       39.64      3.40 o 
   6   0   2       17.21       17.17      3.43 o 
  -7   1   2       21.42       28.36      5.03 o 
  -6   1   2       48.17       52.98      4.87 o 
  -5   1   2       85.80      100.13      5.20 o 
  -4   1   2      631.71      582.47     14.83 o 
  -3   1   2      523.27      477.71     12.02 o 
  -2   1   2     2668.41     2324.39     51.92 o 
  -1   1   2       82.55       50.71      1.40 o 
   0   1   2      351.96      513.76      6.63 o 
   1   1   2     1404.74     1168.85     14.75 o 
   2   1   2     1891.56     1736.06     26.58 o 
   3   1   2      117.17      119.42      2.94 o 
   4   1   2        4.48        4.36      1.39 o 
   5   1   2       21.77       19.10      2.30 o 
   6   1   2        6.34        5.73      3.43 o 
  -8   2   2       43.61       59.13      7.38 o 
  -7   2   2       88.42      114.28      7.42 o 
  -6   2   2      559.53      565.59     16.23 o 
  -5   2   2      122.78      127.39      5.75 o 
  -4   2   2      133.10      125.92      5.27 o 
  -3   2   2      198.57      183.65      3.99 o 
  -2   2   2      145.66      118.25      2.74 o 
  -1   2   2     3269.64     2749.57     34.26 o 
   0   2   2     2892.60     4435.75     54.92 o 
   1   2   2      830.09      759.77     12.89 o 
   2   2   2      332.74      308.28      4.53 o 
   3   2   2      123.24      139.20      3.32 o 
   4   2   2      226.75      227.26      4.92 o 
   5   2   2       42.24       41.82      3.73 o 
   7   2   2       11.29       11.03      4.66 o 
  -8   3   2       55.34       65.21      7.73 o 
  -7   3   2        1.24       -1.16      4.70 o 
  -6   3   2        0.10       -3.01      3.58 o 
  -5   3   2       89.26       90.32      5.09 o 
  -4   3   2       76.15       69.03      2.64 o 
  -3   3   2      175.52      185.51      4.26 o 
  -2   3   2      269.82      245.09      3.81 o 
  -1   3   2      411.25      318.85      6.14 o 
   0   3   2        8.09       13.71      1.20 o 
   1   3   2      141.18      150.36      2.76 o 
   2   3   2       66.42       60.10      1.80 o 
   3   3   2      107.20       96.61      2.45 o 
   4   3   2        0.66       -0.95      1.83 o 
   5   3   2        6.21        5.86      3.51 o 
   6   3   2        2.06        2.35      4.17 o 
  -8   4   2        0.40       -0.31      6.11 o 
  -7   4   2       56.75       69.38      6.70 o 
  -6   4   2        1.00        3.49      3.47 o 
  -5   4   2      270.62      298.36      6.63 o 
  -4   4   2       16.46       17.30      1.88 o 
  -3   4   2      112.76      105.42      4.90 o 
  -2   4   2      208.63      202.09      4.26 o 
  -1   4   2        2.26        2.54      0.97 o 
   0   4   2       20.63       28.31      1.34 o 
   1   4   2        3.36        4.46      1.19 o 
   2   4   2       27.64       26.41      2.12 o 
   3   4   2      286.48      285.77      6.18 o 
   4   4   2        0.89       -3.60      3.10 o 
   5   4   2        2.84        1.93      3.84 o 
   6   4   2       18.16       13.84      4.99 o 
  -8   5   2       18.12       16.28      6.72 o 
  -7   5   2        9.02        3.07      5.10 o 
  -6   5   2        1.11       -1.38      2.25 o 
  -5   5   2       99.38       90.31      3.59 o 
  -4   5   2      120.29      128.10     11.73 o 
  -3   5   2      251.66      247.11      4.34 o 
  -2   5   2       70.82       74.69      2.56 o 
  -1   5   2       95.36       72.72      2.29 o 
   0   5   2      246.92      387.05     10.01 o 
   1   5   2       21.99       22.27      2.12 o 
   2   5   2      114.98      117.03      7.56 o 
   3   5   2        8.62        6.62      2.45 o 
   4   5   2       28.92       29.78      4.46 o 
   5   5   2        0.27        0.61      3.84 o 
  -7   6   2        9.29        2.37      5.27 o 
  -6   6   2       22.08       25.64      3.10 o 
  -5   6   2       42.55       40.67      3.41 o 
  -4   6   2       14.21       12.57      2.15 o 
  -3   6   2      206.38      207.34      4.13 o 
  -2   6   2        1.09        2.61      1.46 o 
  -1   6   2       19.17       16.38      2.04 o 
   0   6   2      225.98      354.38     17.84 o 
   1   6   2       37.99       34.07      2.63 o 
   2   6   2       36.41       35.71      2.98 o 
   3   6   2        2.95       -1.19      3.84 o 
   4   6   2        2.29        4.96      4.04 o 
  -7   7   2        0.51       -0.59      3.50 o 
  -6   7   2       10.59        8.32      3.25 o 
  -5   7   2        0.05       -0.59      2.53 o 
  -4   7   2        7.59        6.96      2.43 o 
  -3   7   2        3.86        1.92      2.32 o 
  -2   7   2        2.81        1.54      1.87 o 
  -1   7   2        9.67       14.30      3.92 o 
   0   7   2       18.76       16.44      2.55 o 
   1   7   2       36.90       31.63      2.96 o 
   2   7   2       12.66       11.77      3.97 o 
   3   7   2        0.87        3.16      4.75 o 
  -6   8   2       14.82       13.31      3.69 o 
  -5   8   2        0.62        0.59      3.19 o 
  -4   8   2        0.87       -1.32      2.71 o 
  -3   8   2       13.87       11.46      4.27 o 
  -2   8   2       15.04       15.84      3.38 o 
  -1   8   2       87.68       89.83      3.89 o 
   0   8   2        2.82        7.24      2.95 o 
   1   8   2        0.01       -2.39      4.39 o 
   2   8   2        2.00        3.25      5.01 o 
  -5   9   2        0.10        0.42      3.43 o 
  -4   9   2        2.31        0.79      3.48 o 
  -3   9   2       34.33       37.97      5.03 o 
  -2   9   2        8.33        8.54      4.42 o 
  -1   9   2        0.70        6.22      4.44 o 
   0   9   2        1.99        1.73      5.05 o 
   1   9   2        0.10       -7.74      5.16 o 
   1 -10   3        2.27        2.26      5.27 o 
   2 -10   3       13.54        8.02      4.77 o 
   3 -10   3       62.29       54.29      6.11 o 
   4 -10   3        2.89        5.09      4.90 o 
  -2  -9   3        0.08        0.51      3.72 o 
  -1  -9   3        4.49        4.50      4.77 o 
   0  -9   3       71.74       99.82      6.76 o 
   1  -9   3       14.85       18.30      4.41 o 
   2  -9   3        9.13        4.88      4.33 o 
   3  -9   3        1.01        1.38      4.11 o 
   4  -9   3       38.20       39.66      3.83 o 
   5  -9   3       18.07       18.21      3.34 o 
  -3  -8   3       14.63       20.94      4.00 o 
  -2  -8   3        1.11        5.50      3.28 o 
  -1  -8   3      151.51      147.95     11.88 o 
   0  -8   3       24.74       30.00      4.53 o 
   1  -8   3       71.93       75.03      5.21 o 
   2  -8   3       58.66       59.11      4.92 o 
   3  -8   3        3.56        3.78      3.40 o 
   4  -8   3       21.17       20.96      3.26 o 
   5  -8   3       20.80       24.04      3.09 o 
   6  -8   3        8.78        6.25      3.07 o 
  -4  -7   3       20.95       19.22      5.80 o 
  -3  -7   3      122.76      125.74      7.18 o 
  -2  -7   3       39.07       43.01      5.43 o 
  -1  -7   3        1.99        4.14      2.33 o 
   0  -7   3        0.55        6.07      3.72 o 
   1  -7   3       91.51       77.80      4.98 o 
   2  -7   3        1.86       -0.18      2.52 o 
   3  -7   3        3.97        1.37      2.26 o 
   4  -7   3        4.44        1.98      2.25 o 
   5  -7   3        0.03        1.56      2.51 o 
   6  -7   3        1.43        3.40      2.91 o 
   7  -7   3        4.97        8.96      3.61 o 
  -5  -6   3        0.00       -4.94      5.10 o 
  -4  -6   3       72.05       80.61      6.17 o 
  -3  -6   3       41.34       32.88      4.57 o 
  -2  -6   3        0.00       -3.03      3.41 o 
  -1  -6   3        0.58        3.03      3.41 o 
   0  -6   3       36.79       55.40      3.97 o 
   1  -6   3       37.10       40.95      1.84 o 
   2  -6   3      241.38      216.90      5.09 o 
   3  -6   3        1.37       -1.54      1.78 o 
   4  -6   3      120.27      114.96      3.86 o 
   5  -6   3        1.03       -0.36      2.05 o 
   6  -6   3       13.66       14.19      2.86 o 
   7  -6   3        0.73       -0.66      3.12 o 
  -6  -5   3        1.02       -2.18      5.54 o 
  -5  -5   3        0.62       -2.74      4.55 o 
  -4  -5   3        9.19        9.14      3.93 o 
  -3  -5   3        5.39        7.62      3.58 o 
  -2  -5   3      156.15      134.57      6.15 o 
  -1  -5   3        1.13        0.97      2.77 o 
   0  -5   3      152.52      236.31      4.82 o 
   1  -5   3        0.10        0.10      0.99 o 
   2  -5   3       62.88       57.94      1.75 o 
   3  -5   3      281.97      260.99      5.45 o 
   4  -5   3       12.94       12.25      2.40 o 
   5  -5   3       18.86       29.08      4.05 o 
   6  -5   3        8.60        7.01      1.91 o 
   7  -5   3        1.58        2.89      3.13 o 
   8  -5   3        3.98        6.43      5.93 o 
  -6  -4   3        6.23       -1.62      4.08 o 
  -5  -4   3        6.34        5.62      3.93 o 
  -4  -4   3       28.04       29.04      3.58 o 
  -3  -4   3        7.79        9.01      2.88 o 
  -2  -4   3        0.11       -2.17      2.07 o 
  -1  -4   3      563.84      601.69     14.48 o 
   0  -4   3       12.51       17.15      1.78 o 
   1  -4   3       23.18       18.48      1.70 o 
   2  -4   3      511.62      442.59      7.80 o 
   3  -4   3       29.72       29.07      2.07 o 
   4  -4   3        7.37        5.98      1.56 o 
   5  -4   3       29.21       32.48      2.37 o 
   6  -4   3        0.62       -0.94      2.23 o 
   7  -4   3       13.31       12.98      4.77 o 
   8  -4   3        1.62        4.79      5.51 o 
  -7  -3   3        0.00       -2.28      4.92 o 
  -6  -3   3       19.86       34.44      5.10 o 
  -5  -3   3       61.13       53.13      4.79 o 
  -4  -3   3      100.90       92.80      5.10 o 
  -3  -3   3        0.00        1.65      1.98 o 
  -2  -3   3       95.34       86.82      3.89 o 
  -1  -3   3      536.60      450.60     10.94 o 
   0  -3   3     1971.89     2980.62     45.26 o 
   1  -3   3      180.19      142.23      3.06 o 
   2  -3   3       10.22       11.27      1.12 o 
   3  -3   3       57.41       61.28      2.49 o 
   4  -3   3      308.91      261.14      5.40 o 
   5  -3   3        9.80        9.72      1.89 o 
   6  -3   3       38.46       50.34      4.66 o 
   7  -3   3        0.52       -1.78      3.60 o 
   8  -3   3        3.99        6.22      5.64 o 
  -7  -2   3       66.80       64.81      5.84 o 
  -6  -2   3       20.62       21.55      3.86 o 
  -5  -2   3       73.42       76.30      4.88 o 
  -4  -2   3       28.94       33.97      2.08 o 
  -3  -2   3       10.06       13.01      1.49 o 
  -2  -2   3        3.03        1.21      0.89 o 
  -1  -2   3      104.67       80.77      1.85 o 
   0  -2   3      939.35     1568.35     24.02 o 
   1  -2   3        0.04       -0.90      0.97 o 
   2  -2   3       33.63       40.91      1.58 o 
   3  -2   3       47.68       46.26      1.87 o 
   4  -2   3       16.20       13.91      1.70 o 
   5  -2   3       90.67      100.22      4.96 o 
   6  -2   3        1.67        6.48      2.99 o 
   7  -2   3        3.90       -1.10      3.91 o 
   8  -2   3        2.41        5.29      5.40 o 
  -7  -1   3        1.02       -2.29      3.25 o 
  -6  -1   3        1.80        2.63      3.23 o 
  -5  -1   3       55.24       60.67      2.76 o 
  -4  -1   3      150.28      158.07      3.88 o 
  -3  -1   3       10.16        8.39      1.64 o 
  -2  -1   3       79.61       82.49      2.70 o 
  -1  -1   3      828.89      695.87     10.92 o 
   0  -1   3     4832.74     7681.68    178.58 o 
   1  -1   3     3011.22     2760.27     34.28 o 
   2  -1   3        1.56        2.16      0.57 o 
   3  -1   3        6.46       10.99      1.62 o 
   4  -1   3       32.31       33.93      2.90 o 
   5  -1   3       72.07       88.31      4.92 o 
   6  -1   3       16.75       10.04      3.30 o 
   7  -1   3       25.66       20.54      4.48 o 
  -8   0   3       11.83       12.26      3.93 o 
  -6   0   3      138.42      134.88      6.77 o 
  -5   0   3       33.47       37.87      3.60 o 
  -4   0   3        1.95        0.04      2.11 o 
  -3   0   3      345.33      320.16      8.48 o 
  -2   0   3     1333.64     1254.19     28.51 o 
  -1   0   3      256.29      195.04      5.20 o 
   0   0   3       19.66       19.71      0.89 o 
   1   0   3     3331.32     3006.28     46.68 o 
   2   0   3       70.86       62.18      2.99 o 
   3   0   3        7.44        9.86      1.82 o 
   4   0   3       72.24       57.87      3.40 o 
   5   0   3       73.25       78.48      4.42 o 
   6   0   3       20.73       18.40      3.75 o 
  -7   1   3        8.01        6.99      4.50 o 
  -6   1   3      260.99      259.81      9.38 o 
  -5   1   3        0.00       -0.50      2.55 o 
  -4   1   3     1037.67      964.14     23.15 o 
  -3   1   3       32.83       24.62      2.29 o 
  -2   1   3      233.88      196.13      5.82 o 
  -1   1   3     7103.85     6184.39     76.60 o 
   0   1   3      281.79      417.00      5.51 o 
   1   1   3      434.72      382.17      5.17 o 
   2   1   3      469.35      430.89      7.13 o 
   3   1   3        2.81        2.93      0.90 o 
   4   1   3       37.58       40.49      4.06 o 
   5   1   3       71.87       71.25      3.30 o 
   6   1   3       22.81       28.24      3.91 o 
   7   1   3       11.37       17.72      4.57 o 
  -8   2   3      163.33      182.63     10.34 o 
  -7   2   3       25.08       27.96      5.20 o 
  -6   2   3      166.15      185.28      8.10 o 
  -5   2   3        1.91       -1.12      2.72 o 
  -4   2   3        8.46        6.57      2.39 o 
  -3   2   3       41.65       47.98      1.95 o 
  -2   2   3        8.14        9.47      1.17 o 
  -1   2   3      602.56      547.19      8.65 o 
   0   2   3     9095.98    13589.66    168.05 o 
   1   2   3      275.58      252.69      3.78 o 
   2   2   3      127.05      107.89      2.47 o 
   3   2   3       12.01       12.16      1.24 o 
   4   2   3       20.54       23.33      1.65 o 
   5   2   3       37.44       37.71      3.91 o 
   6   2   3        3.32        3.95      3.80 o 
   7   2   3        4.35        3.19      4.81 o 
  -8   3   3        0.75       -3.76      5.80 o 
  -7   3   3        0.52        0.31      4.59 o 
  -6   3   3       28.98       47.05      4.98 o 
  -5   3   3        0.72        2.44      2.63 o 
  -4   3   3       86.35       78.52      2.90 o 
  -3   3   3       37.88       42.83      1.99 o 
  -2   3   3      273.75      250.85      5.65 o 
  -1   3   3      297.52      273.81      4.19 o 
   0   3   3      227.39      289.10      7.10 o 
   1   3   3       12.77       13.79      1.11 o 
   2   3   3       12.92       10.61      1.24 o 
   3   3   3      101.05      101.93      2.71 o 
   4   3   3        1.24        0.62      2.83 o 
   5   3   3        0.37        0.50      3.40 o 
   6   3   3       25.28       21.39      4.74 o 
  -8   4   3        5.17        7.64      6.33 o 
  -7   4   3       19.91       22.32      4.92 o 
  -6   4   3        0.38        4.04      3.84 o 
  -5   4   3      125.22      117.40      3.99 o 
  -4   4   3       17.09       20.26      2.04 o 
  -3   4   3       19.57       17.54      1.82 o 
  -2   4   3      658.28      585.46      8.20 o 
  -1   4   3      858.52      809.46     10.85 o 
   0   4   3      434.14      606.07      8.36 o 
   1   4   3        7.63        8.60      1.28 o 
   2   4   3        0.20       -0.32      1.61 o 
   3   4   3       49.03       50.86      8.08 o 
   4   4   3       57.44       50.96      4.24 o 
   5   4   3       76.85       84.34      5.93 o 
   6   4   3       62.46       69.43      6.44 o 
  -8   5   3        0.00        3.14      6.37 o 
  -7   5   3       45.52       47.38      6.41 o 
  -6   5   3       11.50       14.09      3.30 o 
  -5   5   3       28.09       25.22      2.95 o 
  -4   5   3       17.02       10.98      7.82 o 
  -3   5   3       43.79       39.93      2.09 o 
  -2   5   3       12.61       13.19      1.42 o 
  -1   5   3       39.82       44.82      3.55 o 
   0   5   3       56.66       86.72      2.62 o 
   1   5   3       30.36       28.89      4.01 o 
   2   5   3      128.75      126.13      6.39 o 
   3   5   3       81.97       78.58      5.18 o 
   4   5   3        3.57        0.97      3.75 o 
   5   5   3        7.19        6.06      4.70 o 
  -7   6   3       24.45       27.46      5.54 o 
  -6   6   3        0.11       -1.87      2.65 o 
  -5   6   3        2.78        1.04      2.36 o 
  -4   6   3       75.29       80.55      5.20 o 
  -3   6   3        0.82       -0.96      1.57 o 
  -2   6   3      101.27      101.76      3.71 o 
  -1   6   3       31.83       26.34      1.92 o 
   0   6   3        9.31       10.91      2.11 o 
   1   6   3      137.37      115.50      4.04 o 
   2   6   3        9.66        7.67      3.76 o 
   3   6   3        4.98        1.58      4.02 o 
   4   6   3       31.12       27.57      5.27 o 
  -7   7   3        3.69        0.59      5.11 o 
  -6   7   3        0.03       -1.61      3.15 o 
  -5   7   3        0.20        0.62      2.83 o 
  -4   7   3        1.98        2.13      2.42 o 
  -3   7   3       15.54       17.53      2.70 o 
  -2   7   3        0.07       -0.86      1.80 o 
  -1   7   3       40.49       38.57      2.68 o 
   0   7   3      119.76      163.77      9.42 o 
   1   7   3       15.35       17.18      4.30 o 
   2   7   3        0.62        5.89      4.42 o 
   3   7   3        4.55       -0.24      4.94 o 
  -6   8   3        2.36        0.56      3.33 o 
  -5   8   3       19.53       17.96      4.31 o 
  -4   8   3       10.54        3.76      2.92 o 
  -3   8   3       54.36       55.11      3.83 o 
  -2   8   3       12.66       13.18      3.56 o 
  -1   8   3        0.90        0.65      3.10 o 
   0   8   3       10.14       15.81      4.50 o 
   1   8   3        2.47        2.15      4.72 o 
   2   8   3        4.23        0.28      5.32 o 
  -5   9   3       14.86       19.30      4.75 o 
  -4   9   3        5.13        2.45      7.80 o 
  -3   9   3       29.72       33.38      5.10 o 
  -2   9   3        5.74        2.53      4.31 o 
   0   9   3       32.38       44.08      6.46 o 
   1 -10   4       22.12       20.01      5.27 o 
   2 -10   4        2.17       13.20      4.70 o 
   3 -10   4       13.24       15.57      5.29 o 
   4 -10   4        6.46        6.00      5.01 o 
  -2  -9   4       49.66       49.94      4.49 o 
  -1  -9   4       15.48       23.92      5.38 o 
   0  -9   4        5.67        9.55      4.72 o 
   1  -9   4       22.30        7.38      4.90 o 
   2  -9   4        1.12        2.26      3.95 o 
   3  -9   4       18.52       17.22      4.52 o 
   4  -9   4        8.39        3.68      3.25 o 
   5  -9   4       14.27       10.26      3.37 o 
  -3  -8   4        0.38        0.53      3.58 o 
  -2  -8   4        2.00        4.11      3.26 o 
  -1  -8   4       23.89       26.26      3.27 o 
   0  -8   4        4.12        8.57      4.04 o 
   1  -8   4        0.00       -2.35      3.75 o 
   2  -8   4        6.78        5.64      3.41 o 
   3  -8   4        6.83        3.63      2.48 o 
   4  -8   4       22.22       24.71      3.03 o 
   5  -8   4       20.84       18.20      3.14 o 
   6  -8   4        8.33       10.25      3.36 o 
  -4  -7   4        0.03        0.55      5.10 o 
  -3  -7   4       41.11       40.41      5.43 o 
  -2  -7   4       75.22       74.37      5.42 o 
  -1  -7   4        9.29       12.56      2.62 o 
   0  -7   4        0.42        1.15      2.24 o 
   1  -7   4        3.08        2.79      3.41 o 
   2  -7   4       18.75       14.72      2.47 o 
   3  -7   4        0.34       -1.68      1.95 o 
   4  -7   4       73.55       73.73      3.50 o 
   5  -7   4       32.66       32.41      2.94 o 
   6  -7   4        8.61        6.36      2.76 o 
   7  -7   4       41.67       44.00      3.95 o 
  -5  -6   4        5.12       -7.01      5.03 o 
  -4  -6   4        7.95        2.24      4.52 o 
  -3  -6   4       23.08       23.81      4.44 o 
  -2  -6   4       54.87       50.91      4.77 o 
  -1  -6   4      140.23      142.11      6.41 o 
   0  -6   4        5.27       14.45      3.03 o 
   1  -6   4       30.80       33.28      1.81 o 
   2  -6   4      208.92      177.55      4.55 o 
   3  -6   4       54.80       46.99      8.42 o 
   4  -6   4        5.00        4.51      2.06 o 
   5  -6   4        9.41       12.85      2.38 o 
   6  -6   4        1.13       -0.85      2.39 o 
   7  -6   4        0.72        1.88      2.91 o 
  -6  -5   4        1.33       -3.40      5.29 o 
  -5  -5   4        0.23       -1.25      3.80 o 
  -4  -5   4        3.08        6.70      3.91 o 
  -3  -5   4        1.22        2.99      3.51 o 
  -2  -5   4      297.63      287.64      9.14 o 
  -1  -5   4        0.00       -3.66      2.44 o 
   0  -5   4      228.82      357.95      6.67 o 
   1  -5   4       30.91       35.59      1.45 o 
   2  -5   4       13.11       17.92      1.78 o 
   3  -5   4      205.50      183.05      4.41 o 
   4  -5   4        4.63        4.86      1.75 o 
   5  -5   4        7.86        9.87      2.07 o 
   6  -5   4       10.82       10.19      2.47 o 
   7  -5   4        0.05       -0.88      2.81 o 
  -6  -4   4        2.16       -3.16      4.68 o 
  -5  -4   4        1.51        1.89      3.43 o 
  -4  -4   4       27.50       25.22      3.91 o 
  -3  -4   4      234.10      215.44      7.31 o 
  -2  -4   4       45.81       42.89      3.51 o 
  -1  -4   4      386.92      379.51     10.10 o 
   0  -4   4       38.01       54.54      1.95 o 
   1  -4   4      117.18      114.50      2.94 o 
   2  -4   4       59.37       43.12      2.14 o 
   3  -4   4      161.76      133.02      4.42 o 
   4  -4   4        0.02        0.77      1.47 o 
   5  -4   4        0.06        0.59      1.85 o 
   6  -4   4        0.66       -0.21      2.81 o 
   7  -4   4        3.24        5.65      4.50 o 
   8  -4   4        0.03        2.02      5.40 o 
  -7  -3   4       12.09       13.33      5.54 o 
  -6  -3   4       41.56       58.29      5.69 o 
  -5  -3   4       72.29       84.76      5.47 o 
  -4  -3   4      110.76      126.97      5.89 o 
  -3  -3   4      117.08      108.35      4.61 o 
  -2  -3   4       96.28       81.42      3.64 o 
  -1  -3   4       27.33       26.21      1.97 o 
   0  -3   4      641.20      965.85     15.27 o 
   1  -3   4      183.26      164.06      5.46 o 
   2  -3   4      234.02      220.93      4.34 o 
   3  -3   4      303.67      264.07      8.41 o 
   4  -3   4       56.88       53.74      2.37 o 
   5  -3   4        6.27        4.12      1.90 o 
   6  -3   4       29.75       29.72      3.91 o 
   7  -3   4        6.70        6.70      4.48 o 
   8  -3   4        3.27        0.13      5.23 o 
  -7  -2   4       59.37       64.57      5.54 o 
  -6  -2   4        5.21        6.96      3.47 o 
  -5  -2   4        0.19        0.61      3.07 o 
  -4  -2   4       11.52        9.07      1.82 o 
  -3  -2   4       15.53       12.10      2.24 o 
  -2  -2   4      161.89      151.26      3.16 o 
  -1  -2   4      322.67      304.65      8.90 o 
   0  -2   4     1216.73     1946.27     29.77 o 
   1  -2   4      852.89      751.01     11.93 o 
   2  -2   4        0.05       -0.17      0.65 o 
   3  -2   4       70.96       68.35      1.87 o 
   4  -2   4      307.79      295.12      4.67 o 
   5  -2   4       28.95       30.59      3.19 o 
   6  -2   4       13.02       20.25      3.84 o 
   7  -2   4        6.60        8.21      4.42 o 
   8  -2   4        2.51        1.29      5.36 o 
  -7  -1   4        0.00       -5.07      3.67 o 
  -6  -1   4       48.98       48.71      4.24 o 
  -5  -1   4       37.79       38.06      3.53 o 
  -4  -1   4       88.21       81.37      2.96 o 
  -3  -1   4        5.11        2.23      1.19 o 
  -2  -1   4       39.08       40.67      1.61 o 
  -1  -1   4     1871.59     1507.79     23.15 o 
   0  -1   4       33.21       45.02      3.54 o 
   1  -1   4      647.78      506.49      6.66 o 
   2  -1   4     1022.85      937.58     12.06 o 
   3  -1   4        5.53        2.69      0.96 o 
   4  -1   4        7.90       12.60      1.51 o 
   5  -1   4        0.14       -0.47      1.63 o 
   6  -1   4       61.60       82.61      6.14 o 
   7  -1   4       26.99       23.13      4.64 o 
  -8   0   4       13.95       13.24      4.09 o 
  -6   0   4       16.86       21.22      4.02 o 
  -5   0   4       16.25       16.21      2.94 o 
  -4   0   4       27.65       31.82      2.79 o 
  -3   0   4        6.39        7.86      1.87 o 
  -2   0   4        0.81        2.61      1.54 o 
  -1   0   4      228.89      158.38      4.81 o 
   0   0   4        2.39        2.39      0.52 o 
   1   0   4       27.38       20.71      1.19 o 
   2   0   4      803.75      744.64     12.29 o 
   3   0   4       26.26       26.83      2.18 o 
   4   0   4        4.79        2.28      1.44 o 
   5   0   4       22.07       16.51      2.11 o 
   6   0   4       60.31       77.19      3.49 o 
   7   0   4        0.05        1.58      3.91 o 
  -7   1   4        0.08       -0.50      4.22 o 
  -6   1   4      111.66      112.52      6.30 o 
  -5   1   4        6.49        6.24      2.88 o 
  -4   1   4      120.81      118.91      5.07 o 
  -3   1   4      104.55       98.35      4.26 o 
  -2   1   4      846.17      763.02     18.25 o 
  -1   1   4      463.49      438.75      9.43 o 
   0   1   4     3102.53     4482.72     69.47 o 
   1   1   4     1568.96     1360.67     21.71 o 
   2   1   4      338.85      287.95      4.21 o 
   3   1   4       11.07       10.39      1.21 o 
   4   1   4      205.78      213.08      3.87 o 
   5   1   4      143.97      134.41      4.19 o 
   6   1   4        1.96       -1.63      3.25 o 
   7   1   4       28.25       34.62      5.12 o 
  -8   2   4       49.35       59.43      7.18 o 
  -7   2   4        4.05        2.81      4.39 o 
  -6   2   4       12.03        8.98      3.86 o 
  -5   2   4        2.95        6.10      3.01 o 
  -4   2   4        2.44        2.55      2.35 o 
  -3   2   4       35.80       32.64      2.72 o 
  -2   2   4       93.44       89.22      2.54 o 
  -1   2   4     2208.48     1978.35     31.24 o 
   0   2   4      443.22      674.44      8.87 o 
   1   2   4        1.46        0.98      0.71 o 
   2   2   4      124.57      125.63      2.51 o 
   3   2   4      463.94      431.51      6.32 o 
   4   2   4       28.48       26.97      2.20 o 
   5   2   4        7.69        4.39      3.19 o 
   6   2   4        4.52        4.48      3.89 o 
   7   2   4        4.82        1.10      4.77 o 
  -8   3   4        1.94       -0.72      5.86 o 
  -7   3   4        0.17       -6.53      4.35 o 
  -6   3   4        8.13        6.72      3.93 o 
  -5   3   4        0.11       -1.54      2.63 o 
  -4   3   4       17.16       14.34      2.72 o 
  -3   3   4      193.87      181.76      4.22 o 
  -2   3   4      347.17      330.86      4.99 o 
  -1   3   4      327.98      303.61      4.60 o 
   0   3   4      674.10      995.75     18.89 o 
   1   3   4        0.49        0.51      0.89 o 
   2   3   4       15.07       13.72      1.33 o 
   3   3   4      255.41      238.17      4.22 o 
   4   3   4       29.29       17.92      3.10 o 
   5   3   4       18.10       15.73      3.95 o 
   6   3   4       82.44       83.73      6.11 o 
  -8   4   4        4.02        2.59      6.11 o 
  -7   4   4       64.02       77.91      6.90 o 
  -6   4   4       35.16       37.36      4.96 o 
  -5   4   4       26.53       26.34      3.64 o 
  -4   4   4       65.78       66.49      3.00 o 
  -3   4   4       40.30       40.43      2.23 o 
  -2   4   4        0.83        1.86      1.06 o 
  -1   4   4      295.40      259.86      4.27 o 
   0   4   4     1003.17     1496.71     19.30 o 
   1   4   4       25.76       22.97      1.48 o 
   2   4   4        2.26        1.79      1.38 o 
   3   4   4      334.75      312.24      9.68 o 
   4   4   4      133.95      136.92      6.44 o 
   5   4   4      180.03      171.41      8.13 o 
  -7   5   4        3.08       -3.16      4.99 o 
  -6   5   4        4.71        8.28      4.48 o 
  -5   5   4       22.44       17.14      4.26 o 
  -4   5   4        3.74        5.39      2.13 o 
  -3   5   4        0.33        0.79      1.41 o 
  -2   5   4        0.41        1.23      1.68 o 
  -1   5   4       46.28       47.15      1.97 o 
   0   5   4      261.01      361.77     11.54 o 
   1   5   4      210.31      170.08      4.24 o 
   2   5   4       38.37       34.61      3.75 o 
   3   5   4      243.04      245.07      9.12 o 
   4   5   4      210.89      226.60      9.22 o 
   5   5   4       10.65       12.25      4.46 o 
  -7   6   4        4.78        2.40      5.54 o 
  -6   6   4       25.66       36.71      3.65 o 
  -5   6   4        1.09        2.61      2.46 o 
  -4   6   4      105.60      110.77      4.22 o 
  -3   6   4        0.07       -0.88      1.54 o 
  -2   6   4       13.55       12.32      1.82 o 
  -1   6   4      239.79      196.95      6.13 o 
   0   6   4      111.73      189.62      4.90 o 
   1   6   4       90.88      103.71      5.78 o 
   2   6   4      437.96      420.32     12.87 o 
   3   6   4        1.71        4.08      3.87 o 
   4   6   4        2.30        0.92      4.72 o 
  -7   7   4        5.98        4.09      6.33 o 
  -6   7   4        2.87        0.88      3.36 o 
  -5   7   4       13.42       10.53      3.57 o 
  -4   7   4        6.50       10.21      2.88 o 
  -3   7   4       61.21       69.21      4.64 o 
  -2   7   4      160.96      142.09      3.75 o 
  -1   7   4       20.66       22.08      2.60 o 
   0   7   4      103.79      175.82      7.73 o 
   1   7   4        0.50       -2.92      3.95 o 
   2   7   4       67.89       79.36      6.35 o 
   3   7   4       11.84        6.74      5.20 o 
  -6   8   4        0.01        0.79      3.31 o 
  -5   8   4       29.04       28.11      3.75 o 
  -4   8   4        2.77       -1.95      4.37 o 
  -3   8   4        6.06        1.96      5.04 o 
  -2   8   4        4.43        6.57      3.75 o 
  -1   8   4        2.60        5.82      4.08 o 
   0   8   4        6.15       11.82      4.72 o 
   1   8   4       39.84       47.11      6.00 o 
   2   8   4       27.47       34.24      6.19 o 
  -4   9   4       10.95        9.69      4.04 o 
  -3   9   4        4.99        8.04      4.48 o 
   0   9   4       11.70       22.01      5.82 o 
   1 -10   5        3.44       10.89      5.51 o 
   2 -10   5        0.04       -1.51      4.57 o 
   3 -10   5        0.75       -4.64      4.92 o 
   4 -10   5        2.88        5.62      4.42 o 
  -2  -9   5        3.65        5.66      3.90 o 
  -1  -9   5        1.24       -0.20      4.96 o 
   0  -9   5        1.08        6.43      4.74 o 
   1  -9   5        4.91        5.12      4.96 o 
   2  -9   5       21.75       22.31      4.57 o 
   3  -9   5        1.62        0.94      4.33 o 
   4  -9   5        0.01        2.05      2.94 o 
   5  -9   5       18.38       16.68      3.34 o 
  -3  -8   5        1.77        4.61      5.43 o 
  -2  -8   5       22.20       25.77      3.60 o 
  -1  -8   5        2.64        3.73      2.84 o 
   0  -8   5        0.03       -0.40      3.93 o 
   1  -8   5       78.08       73.93      5.62 o 
   2  -8   5      175.41      175.89      7.42 o 
   3  -8   5      117.55      105.24      4.17 o 
   4  -8   5        0.94        3.43      2.62 o 
   5  -8   5       21.88       19.24      2.99 o 
   6  -8   5       19.83       20.29      3.52 o 
  -4  -7   5        1.33        2.92      5.09 o 
  -3  -7   5        7.28        8.87      4.74 o 
  -2  -7   5       44.81       46.56      5.23 o 
  -1  -7   5       48.33       33.25      4.37 o 
   0  -7   5       40.75       51.72      3.03 o 
   1  -7   5       54.29       57.65      4.77 o 
   2  -7   5       29.46       29.25      4.20 o 
   3  -7   5       43.00       40.40      2.74 o 
   4  -7   5        3.52        3.71      3.29 o 
   5  -7   5      149.40      135.44      4.83 o 
   6  -7   5       16.30       24.21      3.27 o 
   7  -7   5      112.47      107.51      5.15 o 
  -5  -6   5        3.74       -3.75      5.43 o 
  -4  -6   5        3.60        7.89      4.74 o 
  -3  -6   5        0.00       -3.19      3.84 o 
  -2  -6   5       18.03       13.44      3.58 o 
  -1  -6   5      128.41      136.99      6.32 o 
   0  -6   5      325.45      508.30     13.60 o 
   1  -6   5      191.03      174.96      4.28 o 
   2  -6   5       75.72       73.99      2.94 o 
   3  -6   5       21.85       21.34      2.17 o 
   4  -6   5       22.30       21.95      2.33 o 
   5  -6   5        1.44        1.10      2.30 o 
   6  -6   5        0.30       -0.47      2.68 o 
   7  -6   5        2.48       -0.97      3.25 o 
  -6  -5   5        8.93        3.36      4.98 o 
  -5  -5   5        1.25       -5.65      4.33 o 
  -4  -5   5       15.29       15.27      4.41 o 
  -3  -5   5       17.04       17.09      3.89 o 
  -2  -5   5        9.83       11.60      3.47 o 
  -1  -5   5      154.78      136.99      6.10 o 
   0  -5   5      106.96      180.33      4.01 o 
   1  -5   5        4.06        1.02      1.33 o 
   2  -5   5       50.99       56.39      2.41 o 
   3  -5   5        1.66       -0.96      1.49 o 
   4  -5   5        5.87        4.29      4.06 o 
   5  -5   5        6.80        7.52      2.10 o 
   6  -5   5       83.86       99.07      4.11 o 
   7  -5   5        0.08       -0.32      2.87 o 
  -6  -4   5        3.96        7.09      4.61 o 
  -5  -4   5       20.72       16.12      3.98 o 
  -4  -4   5        0.30        1.43      3.38 o 
  -3  -4   5       65.05       75.66      4.55 o 
  -2  -4   5       14.60       17.29      2.72 o 
  -1  -4   5       15.28       19.91      1.20 o 
   0  -4   5     2448.67     4036.35     61.30 o 
   1  -4   5       45.19       44.40      1.93 o 
   2  -4   5       25.54       27.53      4.82 o 
   3  -4   5       62.44       63.13      2.48 o 
   4  -4   5        8.21        6.59      1.65 o 
   5  -4   5       36.32       27.88     10.04 o 
   6  -4   5       36.89       41.04      3.12 o 
   7  -4   5        1.95        2.96      4.64 o 
   8  -4   5       29.04       22.47      6.21 o 
  -7  -3   5        5.97        6.37      4.81 o 
  -6  -3   5        0.88        3.08      4.48 o 
  -5  -3   5       68.71       64.27      5.21 o 
  -4  -3   5      111.50      102.70      5.51 o 
  -3  -3   5       11.97        7.10      2.57 o 
  -2  -3   5       11.69       15.36      1.20 o 
  -1  -3   5      128.85      107.21      4.24 o 
   0  -3   5      123.66      204.55      4.11 o 
   1  -3   5      265.25      239.59      6.33 o 
   2  -3   5      196.99      171.31      3.66 o 
   3  -3   5       41.09       46.39      1.37 o 
   4  -3   5        9.32        8.80      2.13 o 
   5  -3   5       13.32       13.69      2.34 o 
   6  -3   5       83.22       72.54      5.36 o 
   7  -3   5        2.98        1.56      4.55 o 
   8  -3   5        0.18       -2.64      5.47 o 
  -7  -2   5        8.47        2.24      3.97 o 
  -6  -2   5        5.82        4.41      3.98 o 
  -5  -2   5       41.52       42.98      4.31 o 
  -4  -2   5        0.93       -1.02      2.09 o 
  -3  -2   5        1.40       -2.22      2.67 o 
  -2  -2   5      230.59      223.66      4.36 o 
  -1  -2   5     2609.07     2163.83     33.14 o 
   0  -2   5     2709.66     4416.50     68.05 o 
   1  -2   5      207.95      180.21      6.68 o 
   2  -2   5       37.15       39.27      1.19 o 
   3  -2   5        6.30        7.34      0.92 o 
   4  -2   5       29.71       36.67      2.67 o 
   5  -2   5       58.31       60.01      4.37 o 
   6  -2   5        0.33       -1.17      3.30 o 
   7  -2   5        9.24       16.63      4.83 o 
  -7  -1   5       15.82       12.85      3.80 o 
  -6  -1   5       33.39       39.95      4.06 o 
  -5  -1   5        3.19        2.25      2.06 o 
  -4  -1   5       91.82       87.40      3.96 o 
  -3  -1   5       80.40       74.07      4.31 o 
  -2  -1   5      811.79      727.03     13.28 o 
  -1  -1   5      438.64      365.45      7.63 o 
   0  -1   5      454.37      660.51     10.57 o 
   1  -1   5     1434.92     1285.82     16.28 o 
   2  -1   5      721.91      696.37      9.16 o 
   3  -1   5       33.83       40.37      1.42 o 
   4  -1   5        0.11       -0.05      1.40 o 
   5  -1   5       11.44       11.62      1.89 o 
   6  -1   5        8.10        4.37      3.52 o 
   7  -1   5        0.46        0.15      4.24 o 
  -8   0   5        0.37       -1.95      3.82 o 
  -7   0   5        0.62        3.01      3.34 o 
  -6   0   5       14.85       16.65      3.76 o 
  -5   0   5        0.03        0.18      2.92 o 
  -4   0   5        0.41        2.20      2.28 o 
  -3   0   5      767.85      710.46     17.33 o 
  -2   0   5       80.22       71.65      3.60 o 
  -1   0   5     1574.43     1320.50     30.11 o 
   0   0   5      102.33      149.93      3.87 o 
   1   0   5       75.84       62.18      2.12 o 
   2   0   5      434.05      364.98     14.41 o 
   3   0   5      798.65      740.49     12.56 o 
   4   0   5        3.82        4.27      1.67 o 
   5   0   5        3.91        4.94      1.98 o 
   6   0   5        1.27        0.98      2.28 o 
  -7   1   5        0.40       -2.15      4.19 o 
  -6   1   5        7.28        7.89      3.65 o 
  -5   1   5       33.24       34.11      3.69 o 
  -4   1   5       44.05       44.34      3.49 o 
  -3   1   5       76.73       76.21      3.84 o 
  -2   1   5       14.77       13.66      2.29 o 
  -1   1   5       36.74       27.03      1.46 o 
   0   1   5      218.64      281.92      7.78 o 
   1   1   5      127.73      127.96      3.08 o 
   2   1   5      552.79      526.74      7.15 o 
   3   1   5     1650.50     1570.25     20.15 o 
   4   1   5       15.08       15.59      1.90 o 
   5   1   5      190.05      188.75      5.06 o 
   6   1   5       22.92       14.17      4.02 o 
   7   1   5       20.79       12.98      4.68 o 
  -8   2   5        2.16        5.93      6.00 o 
  -7   2   5        0.28        2.02      4.55 o 
  -6   2   5       48.52       57.19      5.05 o 
  -5   2   5        0.29        1.47      2.70 o 
  -4   2   5      194.85      180.83      6.81 o 
  -3   2   5        6.81       10.17      2.53 o 
  -2   2   5       77.98       72.25      2.93 o 
  -1   2   5        5.68        3.31      0.84 o 
   0   2   5      405.58      597.16      7.99 o 
   1   2   5     2837.62     2680.70     38.75 o 
   2   2   5      265.08      251.21      3.99 o 
   3   2   5      227.86      210.43      4.82 o 
   4   2   5      111.33       97.85      3.52 o 
   5   2   5       10.69       15.26      3.52 o 
   6   2   5        2.09        3.34      3.95 o 
  -8   3   5        1.88       -0.83      6.00 o 
  -7   3   5        2.85       -1.78      4.13 o 
  -6   3   5        0.04       -0.37      3.32 o 
  -5   3   5        0.05        0.09      3.25 o 
  -4   3   5       17.87       21.72      3.47 o 
  -3   3   5      587.17      509.31      9.18 o 
  -2   3   5      108.15       92.21      2.31 o 
  -1   3   5      808.78      737.30      9.94 o 
   0   3   5       31.65       39.41      2.80 o 
   1   3   5      296.90      260.99      4.55 o 
   2   3   5       78.34       78.56      2.54 o 
   3   3   5       40.05       38.99      2.77 o 
   4   3   5       36.35       37.36      3.93 o 
   5   3   5       85.60       65.72      5.16 o 
   6   3   5       22.90       25.74      5.01 o 
  -8   4   5        0.37       -5.14      5.40 o 
  -7   4   5       15.57       12.47      4.83 o 
  -6   4   5       13.38       15.90      4.63 o 
  -5   4   5       21.77       17.28      4.06 o 
  -4   4   5       41.52       44.10      2.52 o 
  -3   4   5        0.92        2.84      1.24 o 
  -2   4   5      161.95      170.09      3.37 o 
  -1   4   5      294.94      250.09      7.44 o 
   0   4   5       95.23      146.88      4.13 o 
   1   4   5       15.35       13.07      1.97 o 
   2   4   5      217.46      189.18      4.92 o 
   3   4   5       36.38       33.30      3.67 o 
   4   4   5       67.24       70.59      5.32 o 
   5   4   5       15.43       10.98      4.50 o 
  -7   5   5        0.35        2.06      5.36 o 
  -6   5   5       11.09       16.61      4.44 o 
  -5   5   5        1.41        0.74      2.18 o 
  -4   5   5       10.36       10.80      2.33 o 
  -3   5   5       38.61       36.12      2.00 o 
  -2   5   5       64.96       63.22      3.34 o 
  -1   5   5       69.07       60.10      2.16 o 
   0   5   5        3.42        3.86      1.49 o 
   1   5   5       14.46       13.93      2.38 o 
   2   5   5     1067.86     1018.91     25.17 o 
   3   5   5       68.33       66.22      4.99 o 
   4   5   5      438.76      419.86     13.16 o 
   5   5   5       14.40       10.61      5.27 o 
  -7   6   5        0.19       -3.93      5.65 o 
  -6   6   5       44.64       40.75      3.87 o 
  -5   6   5        0.13       -2.99      2.43 o 
  -4   6   5       75.06       69.55      3.53 o 
  -3   6   5        1.53        3.78      1.79 o 
  -2   6   5      164.28      140.71      3.61 o 
  -1   6   5       16.23       16.77      2.11 o 
   0   6   5     1443.91     2048.14     33.27 o 
   1   6   5       91.05       98.49      5.78 o 
   2   6   5      291.27      284.98     10.37 o 
   3   6   5       14.74       18.85      4.83 o 
   4   6   5        0.02        4.41      4.52 o 
  -6   7   5       56.58       58.21      5.52 o 
  -5   7   5        4.89        3.89      3.14 o 
  -4   7   5      279.06      256.07      6.66 o 
  -3   7   5        2.41        4.70      2.16 o 
  -2   7   5       82.23       72.93      2.91 o 
  -1   7   5       63.04       73.87      6.22 o 
   0   7   5        8.93       21.70      3.89 o 
   1   7   5        9.06       16.17      4.55 o 
   2   7   5       18.38       17.68      5.14 o 
   3   7   5       18.28       19.90      5.82 o 
  -5   8   5        4.37        1.83      3.57 o 
  -4   8   5       22.02       18.06      7.43 o 
  -3   8   5       41.37       35.75      3.66 o 
  -2   8   5        7.33        6.10      2.78 o 
  -1   8   5        8.32        6.79      4.30 o 
   0   8   5       79.34      138.87      8.13 o 
   1   8   5        5.33        1.34      4.55 o 
  -4   9   5        3.12        0.94      3.82 o 
  -3   9   5        0.06        5.75      4.57 o 
  -1   9   5        4.38        2.06      5.20 o 
   1 -10   6        4.24       12.98      6.00 o 
   2 -10   6        0.58        0.24      5.40 o 
   3 -10   6       15.81       16.21      5.40 o 
  -2  -9   6        0.87        4.26      5.62 o 
  -1  -9   6        0.03        2.24      4.79 o 
   0  -9   6       60.64       90.03      6.72 o 
   1  -9   6        0.35        2.37      4.15 o 
   2  -9   6      127.47      142.96      7.75 o 
   3  -9   6        0.05       -1.58      3.84 o 
   4  -9   6        5.42        0.84      3.86 o 
   5  -9   6        3.24        4.48      4.42 o 
  -3  -8   6        5.33        5.05      5.60 o 
  -2  -8   6       10.37       15.35      5.34 o 
  -1  -8   6       56.59       50.67      5.76 o 
   0  -8   6        8.84       11.64      4.46 o 
   1  -8   6      110.50      113.07      6.13 o 
   2  -8   6       18.43       16.32      4.28 o 
   3  -8   6      159.87      159.34      5.17 o 
   4  -8   6        2.14        4.44      2.68 o 
   5  -8   6       92.16       89.86      4.18 o 
   6  -8   6       18.32       18.13      3.24 o 
  -4  -7   6       35.37       40.41      6.28 o 
  -3  -7   6        0.09       -6.76      4.57 o 
  -2  -7   6       12.26        4.64      4.24 o 
  -1  -7   6       23.57       22.47      4.66 o 
   0  -7   6       21.54       38.72      4.68 o 
   1  -7   6      413.02      372.75     10.98 o 
   2  -7   6       10.33       11.24      2.28 o 
   3  -7   6     1025.28     1001.69     30.09 o 
   4  -7   6      166.71      171.66     10.58 o 
   5  -7   6      335.09      324.64      7.61 o 
   6  -7   6        2.17       -2.37      2.82 o 
   7  -7   6       30.86       24.99      3.55 o 
  -5  -6   6        2.17        2.35      4.94 o 
  -4  -6   6        0.50        5.69      4.26 o 
  -3  -6   6      122.85      135.87      7.42 o 
  -2  -6   6       20.99       10.83      3.67 o 
  -1  -6   6      365.72      325.70     10.04 o 
   0  -6   6       39.89       53.20      4.30 o 
   1  -6   6      317.56      284.91      8.11 o 
   2  -6   6      284.96      276.30     14.29 o 
   3  -6   6       25.15       24.27      4.35 o 
   4  -6   6       14.71       12.94      2.29 o 
   5  -6   6        4.05        6.00      2.31 o 
   6  -6   6        1.07       -0.42      3.85 o 
   7  -6   6        0.09        1.27      3.15 o 
  -5  -5   6       29.24       33.96      5.43 o 
  -4  -5   6      128.50      122.93      6.90 o 
  -3  -5   6        0.13       -0.99      3.58 o 
  -2  -5   6        0.11        2.72      2.86 o 
  -1  -5   6        4.64        3.98      2.79 o 
   0  -5   6      114.58      161.26      3.95 o 
   1  -5   6        1.32       -0.67      1.42 o 
   2  -5   6       93.94       83.75      3.12 o 
   3  -5   6        0.02       -0.32      2.19 o 
   4  -5   6      124.75      120.09      4.27 o 
   5  -5   6        5.52        8.06      2.26 o 
   6  -5   6       30.83       33.11      3.14 o 
   7  -5   6        2.46        1.93      3.17 o 
  -6  -4   6       15.96        9.75      5.25 o 
  -5  -4   6        4.57        4.06      4.15 o 
  -4  -4   6      141.09      127.85      6.13 o 
  -3  -4   6      276.20      217.35      7.31 o 
  -2  -4   6       59.56       61.12      3.80 o 
  -1  -4   6       56.08       42.89      3.75 o 
   0  -4   6      315.88      471.35      8.23 o 
   1  -4   6      247.08      242.14      4.88 o 
   2  -4   6       23.72       19.98      1.62 o 
   3  -4   6       35.09       41.29      2.11 o 
   4  -4   6      233.18      220.12      5.09 o 
   5  -4   6       15.77       17.27      2.77 o 
   6  -4   6      140.01      141.64      4.85 o 
   7  -4   6        1.18       -0.17      4.08 o 
  -7  -3   6        0.03        2.37      4.83 o 
  -6  -3   6        0.97        2.48      4.57 o 
  -5  -3   6       11.45       10.01      3.95 o 
  -4  -3   6       14.86       19.61      3.58 o 
  -3  -3   6       14.24       17.39      2.83 o 
  -2  -3   6       20.25       20.65      2.74 o 
  -1  -3   6       16.85       18.64      3.29 o 
   0  -3   6      430.14      696.34     11.45 o 
   1  -3   6        2.91        6.97      1.26 o 
   2  -3   6     1072.60     1038.31     16.65 o 
   3  -3   6      107.15      100.77      5.31 o 
   4  -3   6      289.66      294.44      6.12 o 
   5  -3   6       20.22       21.13      2.22 o 
   6  -3   6       10.18        5.47      3.41 o 
   7  -3   6        3.99        1.29      4.00 o 
  -7  -2   6        0.33        1.56      4.64 o 
  -6  -2   6        3.78        6.98      3.62 o 
  -5  -2   6       67.05       73.86      4.81 o 
  -4  -2   6       42.18       47.02      3.41 o 
  -3  -2   6       19.50       17.39      1.80 o 
  -2  -2   6      739.06      649.47     10.77 o 
  -1  -2   6      248.12      213.39      5.10 o 
   0  -2   6     1076.09     1782.77     27.55 o 
   1  -2   6      113.40       90.58      2.46 o 
   2  -2   6      113.31      120.32      3.25 o 
   3  -2   6        7.91        9.35      1.05 o 
   4  -2   6       16.96       26.22      1.43 o 
   5  -2   6       12.64       17.99      3.43 o 
   6  -2   6       44.67       44.54      4.85 o 
   7  -2   6        0.01        0.29      4.44 o 
  -7  -1   6        5.33        1.23      3.56 o 
  -6  -1   6        2.96        2.63      3.52 o 
  -5  -1   6       16.71       23.59      2.44 o 
  -4  -1   6      366.43      339.54      6.87 o 
  -3  -1   6      197.43      188.40      4.32 o 
  -2  -1   6      870.66      776.09     12.64 o 
  -1  -1   6       68.97       46.71      1.73 o 
   0  -1   6       91.53      131.36      2.96 o 
   1  -1   6      621.85      489.42      6.61 o 
   2  -1   6        0.33       -0.44      0.72 o 
   3  -1   6      165.71      161.27      3.48 o 
   4  -1   6       31.40       36.83      2.14 o 
   5  -1   6        3.41        6.90      1.97 o 
   6  -1   6        0.22        1.25      3.45 o 
   7  -1   6       12.00        3.32      4.50 o 
  -7   0   6        3.29        3.76      3.18 o 
  -6   0   6       15.00       11.18      4.09 o 
  -5   0   6        3.35        1.14      2.96 o 
  -4   0   6        2.89        3.16      2.55 o 
  -3   0   6       21.45       21.68      2.72 o 
  -2   0   6       18.41       17.07      2.37 o 
  -1   0   6      413.35      345.90      6.02 o 
   0   0   6     2165.75     3154.12     39.29 o 
   1   0   6       27.71       32.29      1.56 o 
   2   0   6      393.26      371.47      6.91 o 
   3   0   6        4.80        8.51      1.50 o 
   4   0   6       11.60        9.45      1.70 o 
   5   0   6      363.11      354.61      7.47 o 
   6   0   6        6.13        5.75      2.44 o 
  -7   1   6        4.45       -1.36      4.44 o 
  -6   1   6        2.97        1.69      3.65 o 
  -5   1   6        0.07       -0.22      3.08 o 
  -4   1   6      100.79       91.89      4.70 o 
  -3   1   6       55.75       54.98      3.78 o 
  -2   1   6       91.23       67.73      3.78 o 
  -1   1   6     1076.95      964.53     15.88 o 
   0   1   6      787.94     1043.24     17.03 o 
   1   1   6     3679.25     3590.30     56.15 o 
   2   1   6       26.42       22.39      1.74 o 
   3   1   6      837.36      833.18     14.28 o 
   4   1   6       15.99       19.32      3.01 o 
   5   1   6        7.95        8.62      2.18 o 
   6   1   6        1.10        6.76      3.69 o 
   7   1   6        0.00       -3.12      4.44 o 
  -8   2   6        1.66       -4.83      5.69 o 
  -7   2   6        1.91        4.48      4.81 o 
  -6   2   6       18.64       20.89      4.33 o 
  -5   2   6       11.15       11.91      3.21 o 
  -4   2   6        2.63        0.84      2.83 o 
  -3   2   6        8.30        9.75      2.83 o 
  -2   2   6        0.09        0.21      2.11 o 
  -1   2   6     2158.88     1897.07     46.92 o 
   0   2   6       82.00      133.22      3.73 o 
   1   2   6      139.91      147.87      8.54 o 
   2   2   6       25.74       30.89      2.16 o 
   3   2   6       44.30       44.99      4.34 o 
   4   2   6        0.10       -0.03      1.89 o 
   5   2   6       41.74       52.91      4.26 o 
   6   2   6        2.17        2.86      4.06 o 
  -8   3   6        0.11        2.83      6.19 o 
  -7   3   6       38.93       27.68      5.67 o 
  -6   3   6        2.97        5.23      4.20 o 
  -4   3   6       14.96       18.80      3.54 o 
  -3   3   6       30.38       30.44      3.87 o 
  -2   3   6       28.74       27.58      1.46 o 
  -1   3   6     1356.35     1256.07     16.37 o 
   0   3   6      107.26      165.31      3.01 o 
   1   3   6       49.77       46.94      1.67 o 
   2   3   6      114.74      106.86      3.67 o 
   3   3   6        3.14        1.55      1.91 o 
   4   3   6       76.06       72.92      5.03 o 
   5   3   6       49.95       39.31      4.41 o 
   6   3   6       11.03        8.90      4.90 o 
  -7   4   6        0.01       -5.45      5.01 o 
  -6   4   6        0.51        2.44      4.35 o 
  -5   4   6       21.51       22.51      4.37 o 
  -4   4   6        1.16        0.97      1.80 o 
  -3   4   6       15.83       17.92      1.66 o 
  -2   4   6       34.63       30.61      1.72 o 
  -1   4   6       15.52       13.81      1.79 o 
   0   4   6      207.43      333.88      5.28 o 
   1   4   6        3.45        1.93      3.63 o 
   2   4   6        4.68        5.24      2.14 o 
   3   4   6      121.57      123.41      6.43 o 
   4   4   6      262.45      255.00      9.25 o 
   5   4   6        6.49        8.67      4.72 o 
  -7   5   6        0.18       -0.86      5.43 o 
  -6   5   6        7.67        0.77      4.55 o 
  -5   5   6       22.43       25.33      4.39 o 
  -4   5   6        8.74       10.53      2.35 o 
  -3   5   6       34.16       31.94      3.60 o 
  -2   5   6      306.93      275.20      4.94 o 
  -1   5   6       72.27       69.18      2.40 o 
   0   5   6      704.16      977.70     16.88 o 
   1   5   6      359.13      306.28     23.78 o 
   2   5   6      577.52      547.07     15.37 o 
   3   5   6       87.84       88.10      5.60 o 
   4   5   6       98.81      102.61      6.74 o 
  -7   6   6        5.04       -1.74      5.69 o 
  -6   6   6       16.08       15.99      5.49 o 
  -5   6   6       39.43       42.48      4.11 o 
  -4   6   6      390.42      361.87      8.04 o 
  -3   6   6      205.22      209.96      5.21 o 
  -2   6   6     1658.88     1489.57     19.88 o 
  -1   6   6        1.32       -0.98      2.25 o 
   0   6   6       19.10       32.58      2.83 o 
   1   6   6        1.05       -0.57      3.67 o 
   2   6   6        0.51        1.47      3.65 o 
   3   6   6        2.25        5.10      4.22 o 
  -6   7   6       89.06       83.23      4.96 o 
  -5   7   6       98.24      102.27      4.91 o 
  -4   7   6      104.61       98.34      4.57 o 
  -3   7   6       58.90       57.05      4.52 o 
  -2   7   6       64.53       83.49      3.15 o 
  -1   7   6       27.66       27.59      4.37 o 
   0   7   6        4.77        4.53      4.11 o 
   1   7   6        0.24       -0.13      4.50 o 
   2   7   6        0.08        1.43      4.99 o 
  -5   8   6        0.55       -0.50      3.76 o 
  -4   8   6        2.50        0.35      3.53 o 
  -3   8   6       10.82       11.90      3.54 o 
  -2   8   6       37.10       40.76      5.12 o 
  -1   8   6       20.94       19.00      4.87 o 
   0   8   6        0.54       -1.78      4.55 o 
   1   8   6        6.89        1.08      5.42 o 
   1 -10   7        0.20        7.16      5.86 o 
   2 -10   7        3.73        7.77      5.47 o 
   3 -10   7        0.00        0.59      5.09 o 
  -1  -9   7       20.23       16.76      4.99 o 
   0  -9   7        7.57       14.06      5.20 o 
   1  -9   7        0.46        0.28      3.93 o 
   2  -9   7        9.44        3.67      4.64 o 
   3  -9   7       61.02       59.57      5.51 o 
   4  -9   7       93.59       94.90      6.24 o 
   5  -9   7        9.08        9.61      3.23 o 
  -3  -8   7        7.52        6.30      5.03 o 
  -2  -8   7       18.58       17.99      5.54 o 
  -1  -8   7        0.48        2.85      4.68 o 
   0  -8   7        6.46       17.46      4.70 o 
   1  -8   7        2.13        2.88      4.09 o 
   2  -8   7        6.31        0.48      3.75 o 
   3  -8   7       72.75       73.71      7.61 o 
   4  -8   7        0.17       -3.85      2.74 o 
   5  -8   7      210.88      206.71      6.31 o 
   6  -8   7        0.12        3.98      3.18 o 
  -4  -7   7        8.00        4.61      4.90 o 
  -3  -7   7        0.18       -0.70      4.28 o 
  -2  -7   7       45.64       35.73      5.12 o 
  -1  -7   7      175.86      190.12      8.50 o 
   0  -7   7        6.85        9.18      4.04 o 
   1  -7   7      627.04      598.60     15.81 o 
   2  -7   7        0.13       -0.75      2.22 o 
   3  -7   7     1049.41      988.55     17.04 o 
   4  -7   7       85.59       84.72      3.86 o 
   5  -7   7       71.63       71.62      3.97 o 
   6  -7   7       62.62       59.96      4.15 o 
  -5  -6   7       41.94       40.44      6.15 o 
  -4  -6   7       22.33       23.04      4.85 o 
  -3  -6   7      580.70      548.54     15.40 o 
  -2  -6   7      187.36      173.97      7.82 o 
  -1  -6   7      263.82      263.63      8.89 o 
   0  -6   7        0.27        1.71      3.23 o 
   1  -6   7       21.85       22.39      2.13 o 
   2  -6   7      354.55      316.08      6.65 o 
   3  -6   7        7.61       12.40      2.21 o 
   4  -6   7        7.52        5.88      2.24 o 
   5  -6   7        0.43        1.56      2.43 o 
   6  -6   7        0.77        0.67      2.69 o 
   7  -6   7        0.24        0.44      3.17 o 
  -5  -5   7       19.35       21.04      4.77 o 
  -4  -5   7        0.00       -0.35      3.71 o 
  -3  -5   7      257.90      258.64      9.29 o 
  -2  -5   7        2.54        2.72      2.85 o 
  -1  -5   7        5.92       13.35      3.07 o 
   0  -5   7      337.84      484.88      8.80 o 
   1  -5   7       32.02       39.25      2.19 o 
   2  -5   7       54.86       47.68      3.75 o 
   3  -5   7        0.44       -1.61      1.90 o 
   4  -5   7       34.20       28.12      2.38 o 
   5  -5   7       69.37       79.32      3.46 o 
   6  -5   7        0.63       -0.15      2.44 o 
   7  -5   7        1.47        0.71      3.18 o 
  -6  -4   7        1.98        4.11      5.29 o 
  -5  -4   7        3.82        6.30      4.50 o 
  -4  -4   7        1.81        8.50      3.34 o 
  -3  -4   7        0.39        3.73      3.03 o 
  -2  -4   7       42.00       33.05      3.56 o 
  -1  -4   7      115.25       89.82      4.36 o 
   0  -4   7      385.23      586.57     10.05 o 
   1  -4   7      104.56      112.35      3.21 o 
   2  -4   7      126.23      134.34      5.76 o 
   3  -4   7       12.30       10.83      1.71 o 
   4  -4   7      499.33      474.17      8.89 o 
   5  -4   7       10.99       11.23      2.14 o 
   6  -4   7       11.79       10.75      2.63 o 
   7  -4   7       15.32       10.15      5.07 o 
  -6  -3   7       19.68       24.58      4.81 o 
  -5  -3   7        0.00       -5.27      3.64 o 
  -4  -3   7        0.04       -2.79      2.72 o 
  -3  -3   7      139.63      111.97      4.99 o 
  -2  -3   7      182.93      168.35      7.18 o 
  -1  -3   7        8.25        5.24      1.36 o 
   0  -3   7      622.07     1251.97     19.87 o 
   1  -3   7      136.12      102.57      2.93 o 
   2  -3   7     2503.96     2353.05     36.35 o 
   3  -3   7       15.78       17.79      2.27 o 
   4  -3   7        1.77        3.77      1.61 o 
   5  -3   7       82.48       75.48      8.92 o 
   6  -3   7       20.98       24.14      4.66 o 
   7  -3   7       11.76       14.43      5.07 o 
  -7  -2   7        0.28       -5.47      4.61 o 
  -6  -2   7       16.94        3.86      3.69 o 
  -5  -2   7       18.12       22.40      3.97 o 
  -4  -2   7      113.64      123.63      4.18 o 
  -3  -2   7       18.35       16.79      1.85 o 
  -2  -2   7      201.57      193.87      4.15 o 
  -1  -2   7      800.07      683.17     11.24 o 
   0  -2   7      913.92     1527.31     23.83 o 
   1  -2   7     1460.97     1332.05     20.89 o 
   2  -2   7      186.31      201.53      3.31 o 
   3  -2   7        0.72        2.04      0.97 o 
   4  -2   7        4.48        4.01      1.32 o 
   5  -2   7        3.36        4.00      3.23 o 
   6  -2   7       37.88       47.82      4.75 o 
   7  -2   7        0.15        1.32      4.72 o 
  -7  -1   7        1.91        6.04      4.31 o 
  -6  -1   7       53.52       57.88      4.77 o 
  -5  -1   7       38.46       36.52      2.86 o 
  -4  -1   7      296.11      302.08      6.47 o 
  -3  -1   7       97.65       80.95      2.91 o 
  -2  -1   7       22.24       17.53      1.47 o 
  -1  -1   7      995.48      881.33     14.10 o 
   0  -1   7       70.77       99.73      2.67 o 
   1  -1   7      240.71      214.16      3.84 o 
   2  -1   7        2.79        5.77      0.84 o 
   3  -1   7        0.00       -0.39      1.01 o 
   4  -1   7       94.47      101.79      3.38 o 
   5  -1   7       27.33       25.20      2.42 o 
   6  -1   7       20.84       17.51      4.22 o 
   7  -1   7       16.25       14.96      5.18 o 
  -7   0   7        0.25        0.06      3.64 o 
  -6   0   7        6.23        8.78      3.91 o 
  -5   0   7        0.00       -1.74      3.01 o 
  -4   0   7        5.84       10.13      3.41 o 
  -3   0   7       51.38       57.50      3.75 o 
  -2   0   7      359.40      282.03      8.37 o 
  -1   0   7      148.35      125.99      3.00 o 
   0   0   7     1231.98     1707.74     21.63 o 
   1   0   7        4.07        5.18      1.28 o 
   2   0   7      372.97      341.51      6.62 o 
   3   0   7       80.35       88.26      3.10 o 
   4   0   7       53.82       42.75      2.46 o 
   5   0   7       99.23       97.06      4.32 o 
   6   0   7        3.73        4.65      2.58 o 
  -7   1   7        9.01        9.00      4.81 o 
  -6   1   7        8.52       11.02      4.33 o 
  -5   1   7        2.96        3.29      3.38 o 
  -4   1   7        0.13       -1.65      2.50 o 
  -3   1   7       58.79       77.84      4.35 o 
  -2   1   7       33.56       39.27      3.47 o 
  -1   1   7     4144.68     3764.56     91.91 o 
   0   1   7      345.20      511.13      9.33 o 
   1   1   7      525.02      537.50      9.56 o 
   2   1   7       75.09       89.78      3.55 o 
   3   1   7       24.76       21.75      4.33 o 
   4   1   7       24.62       23.61      3.67 o 
   5   1   7       27.88       30.59      2.87 o 
   6   1   7       19.87       22.38      4.30 o 
  -8   2   7        0.07        1.73      6.08 o 
  -7   2   7        2.12       -6.99      4.66 o 
  -6   2   7        0.99       -3.34      3.86 o 
  -5   2   7       44.44       37.76      4.46 o 
  -4   2   7       16.22       12.94      3.52 o 
  -3   2   7      958.67      948.41     23.52 o 
  -2   2   7      185.64      161.78      6.58 o 
  -1   2   7       10.02        7.99      2.71 o 
   0   2   7       52.70       60.62      2.43 o 
   1   2   7       99.64      124.20      3.57 o 
   2   2   7      186.91      172.16      9.11 o 
   3   2   7       97.00       87.62      3.98 o 
   4   2   7        5.00        5.86      2.13 o 
   5   2   7        0.17        2.66      3.51 o 
   6   2   7       24.84       22.05      4.79 o 
  -7   3   7       66.76       69.60      6.81 o 
  -6   3   7       34.48       35.41      4.72 o 
  -5   3   7       37.51       31.08      4.19 o 
  -3   3   7      227.25      224.71      8.30 o 
  -2   3   7      182.03      170.01      4.61 o 
  -1   3   7       12.48       13.64      1.28 o 
   0   3   7      463.90      659.92     18.05 o 
   1   3   7        0.17        0.61      1.66 o 
   2   3   7       46.89       43.65      5.73 o 
   3   3   7       37.15       39.98      3.04 o 
   4   3   7       38.72       37.93      4.37 o 
   5   3   7       60.24       56.47      5.38 o 
  -7   4   7       13.25       13.71      5.73 o 
  -6   4   7       12.90        4.75      4.59 o 
  -5   4   7       77.70       63.65      5.58 o 
  -4   4   7       26.52       23.57      4.19 o 
  -3   4   7       28.60       24.20      1.85 o 
  -2   4   7       42.79       41.32      1.92 o 
  -1   4   7      278.72      255.72      4.51 o 
   0   4   7       78.13      123.95      4.05 o 
   1   4   7      218.78      179.12      5.07 o 
   2   4   7       64.40       62.16      3.18 o 
   3   4   7       23.40       24.40      3.78 o 
   4   4   7       27.67       21.87      4.13 o 
   5   4   7        2.46        2.99      4.72 o 
  -7   5   7        5.51        7.71      5.86 o 
  -6   5   7        1.56        2.88      4.42 o 
  -5   5   7       46.89       42.00      5.42 o 
  -4   5   7        3.85        7.31      2.71 o 
  -3   5   7       34.43       34.14      2.15 o 
  -2   5   7      455.84      413.13      9.66 o 
  -1   5   7     1098.92      945.73     12.99 o 
   0   5   7     1086.95     1558.18     25.81 o 
   1   5   7       15.81       12.96      2.69 o 
   2   5   7        0.49       -2.57      3.64 o 
   3   5   7        3.73        3.07      4.11 o 
   4   5   7        2.69        0.95      4.70 o 
  -7   6   7       10.03        2.96      6.10 o 
  -6   6   7      157.96      148.82      8.96 o 
  -5   6   7       57.66       64.06      4.17 o 
  -4   6   7      369.11      371.69      8.35 o 
  -3   6   7      282.89      267.51      5.39 o 
  -2   6   7       31.93       33.42      2.31 o 
  -1   6   7        9.02        6.65      2.71 o 
   0   6   7        1.93        3.53      2.64 o 
   1   6   7        9.02        0.42      3.45 o 
   2   6   7        0.37        4.17      3.97 o 
   3   6   7        1.46        0.99      4.30 o 
  -6   7   7       31.24       27.06      6.37 o 
  -5   7   7       36.35       38.02      4.05 o 
  -4   7   7      149.87      147.77      5.53 o 
  -3   7   7        0.74        0.41      2.39 o 
  -2   7   7       79.12       66.58      4.05 o 
  -1   7   7       17.73       20.95      4.31 o 
   0   7   7        4.65        9.47      4.37 o 
   1   7   7        0.01       -5.53      4.53 o 
   2   7   7        0.00       -1.76      5.29 o 
  -5   8   7        0.05       -1.50      3.78 o 
  -4   8   7        0.01       -0.13      3.65 o 
  -3   8   7        7.17        0.50      6.59 o 
  -2   8   7        9.98        4.02      4.48 o 
  -1   8   7       15.81        7.03      4.74 o 
   0   8   7        7.27       11.16      4.75 o 
   1 -10   8       55.10       57.74      7.31 o 
   2 -10   8        1.13        3.18      5.53 o 
  -1  -9   8       11.13       10.24      5.32 o 
   0  -9   8       82.43      140.30      7.66 o 
   1  -9   8       15.28       15.81      4.53 o 
   2  -9   8      132.09      131.82      7.77 o 
   3  -9   8        1.38        0.90      4.17 o 
   4  -9   8        3.87        8.68      4.68 o 
   5  -9   8       21.68       20.69      3.63 o 
  -3  -8   8        1.33       -2.92      5.62 o 
  -2  -8   8       16.44       18.47      5.42 o 
  -1  -8   8       60.12       53.86      5.51 o 
   0  -8   8       26.22       41.56      4.81 o 
   1  -8   8       66.97       73.42      5.84 o 
   2  -8   8       24.73       20.60      4.35 o 
   3  -8   8      194.87      189.10      5.91 o 
   4  -8   8       13.53       13.05      4.67 o 
   5  -8   8       20.06       21.84      3.59 o 
   6  -8   8       11.65       11.06      3.72 o 
  -4  -7   8        7.93        0.07      5.01 o 
  -3  -7   8       40.54       35.54      5.14 o 
  -2  -7   8       18.34       16.89      4.64 o 
  -1  -7   8      303.52      294.44     10.15 o 
   0  -7   8      173.79      234.95      8.67 o 
   1  -7   8      448.96      420.58     12.34 o 
   2  -7   8       42.50       35.46      3.05 o 
   3  -7   8        1.99        3.43      2.48 o 
   4  -7   8      297.92      273.59      6.76 o 
   5  -7   8       27.65       31.67      3.38 o 
   6  -7   8       35.90       29.73      3.70 o 
  -5  -6   8       54.37       48.89      6.88 o 
  -4  -6   8        0.42       -3.16      4.77 o 
  -3  -6   8       35.30       33.78      5.10 o 
  -2  -6   8        9.59       15.35      4.30 o 
  -1  -6   8       16.70       18.01      3.71 o 
   0  -6   8      300.26      496.90     13.77 o 
   1  -6   8      154.25      132.41      5.55 o 
   2  -6   8       39.46       44.33      2.70 o 
   3  -6   8      277.66      232.61      5.63 o 
   4  -6   8        0.90       -0.44      2.18 o 
   5  -6   8       43.77       39.00      3.16 o 
   6  -6   8        8.94       11.44      3.10 o 
   7  -6   8        0.04        0.40      3.51 o 
  -5  -5   8       12.04       18.10      4.77 o 
  -4  -5   8       59.32       47.15      5.18 o 
  -3  -5   8      114.26      122.20      6.39 o 
  -2  -5   8      813.70      728.23     18.05 o 
  -1  -5   8      272.53      221.09      7.71 o 
   0  -5   8      455.68      720.37     12.36 o 
   1  -5   8       73.09       77.34      3.15 o 
   2  -5   8       94.66       86.73      3.27 o 
   3  -5   8        0.21        1.46      1.86 o 
   4  -5   8        0.43        0.86      1.95 o 
   5  -5   8       44.80       43.24      2.94 o 
   6  -5   8       12.22       13.40      2.81 o 
   7  -5   8       13.18       13.25      4.96 o 
  -6  -4   8       25.94       25.33      5.93 o 
  -5  -4   8        3.11       -1.82      3.78 o 
  -4  -4   8       35.81       36.37      4.50 o 
  -3  -4   8        4.14       -0.84      2.70 o 
  -2  -4   8       15.44       16.45      3.29 o 
  -1  -4   8       44.21       36.46      2.04 o 
   0  -4   8       35.39       58.19      2.41 o 
   1  -4   8       15.82       15.18      1.79 o 
   2  -4   8      204.64      217.58      4.93 o 
   3  -4   8       26.10       30.10      2.15 o 
   4  -4   8      112.80       98.54      4.22 o 
   5  -4   8        8.58       10.00      3.40 o 
   6  -4   8        6.42        4.85      4.28 o 
   7  -4   8        2.77        5.95      4.66 o 
  -6  -3   8       41.00       40.63      5.84 o 
  -5  -3   8        7.31        3.25      3.52 o 
  -4  -3   8      268.58      261.15      8.70 o 
  -3  -3   8        0.55       -0.20      2.35 o 
  -2  -3   8      370.63      335.38      6.37 o 
  -1  -3   8     1198.96     1015.05     16.39 o 
   0  -3   8      275.09      443.83      9.87 o 
   1  -3   8       11.39       11.92      1.58 o 
   2  -3   8       36.85       36.19      2.75 o 
   3  -3   8      343.13      309.57      9.64 o 
   4  -3   8       59.01       58.57      2.71 o 
   5  -3   8        7.49        5.67      3.52 o 
   6  -3   8       43.92       48.83      5.43 o 
   7  -3   8        0.74        1.58      4.83 o 
  -7  -2   8        0.03       -3.47      4.79 o 
  -6  -2   8       48.66       61.67      5.71 o 
  -5  -2   8       54.30       66.83      4.87 o 
  -4  -2   8      104.15      104.84      3.93 o 
  -3  -2   8        0.00        0.38      1.64 o 
  -2  -2   8        4.39        5.20      1.43 o 
  -1  -2   8       50.46       55.11      2.19 o 
   0  -2   8     2997.13     4947.81     75.04 o 
   1  -2   8     1010.58      939.29     22.49 o 
   2  -2   8       23.35       25.18      1.34 o 
   3  -2   8       11.81       12.65      1.20 o 
   4  -2   8        0.76        2.53      1.98 o 
   5  -2   8        2.34        1.58      3.30 o 
   6  -2   8        5.55        4.83      3.69 o 
   7  -2   8        1.42        7.36      4.98 o 
  -7  -1   8        1.03       -3.30      3.71 o 
  -6  -1   8        3.27        5.45      3.43 o 
  -5  -1   8       11.89        5.89      2.31 o 
  -4  -1   8        2.43       -0.25      2.65 o 
  -3  -1   8       32.31       41.04      2.36 o 
  -2  -1   8       81.88       89.18      3.72 o 
  -1  -1   8      126.20      119.89      3.03 o 
   0  -1   8       82.28      152.47      4.24 o 
   1  -1   8       25.50       24.63      1.21 o 
   2  -1   8       10.33       12.73      1.08 o 
   3  -1   8      344.51      318.00     10.91 o 
   4  -1   8        9.41        7.61      1.92 o 
   5  -1   8       19.52       25.01      2.55 o 
   6  -1   8       16.10       19.81      4.63 o 
   7  -1   8        3.10        6.21      4.94 o 
  -7   0   8        4.30        4.94      3.91 o 
  -6   0   8       11.91       17.72      3.97 o 
  -5   0   8        8.69       10.41      3.89 o 
  -4   0   8       50.57       48.52      4.39 o 
  -3   0   8      102.07      104.66      5.49 o 
  -2   0   8        2.07        2.20      2.18 o 
  -1   0   8      687.38      513.83      8.73 o 
   0   0   8      385.79      575.06     12.09 o 
   1   0   8      340.01      373.04      6.91 o 
   2   0   8        0.46        1.66      1.41 o 
   3   0   8       21.27       18.64      1.94 o 
   4   0   8        1.42        2.58      2.29 o 
   5   0   8        5.43        4.08      2.23 o 
   6   0   8        2.27        2.26      4.13 o 
  -7   1   8       33.03       37.69      5.73 o 
  -6   1   8       38.46       43.80      5.05 o 
  -5   1   8        3.26        6.21      3.89 o 
  -4   1   8       19.76       15.38      3.43 o 
  -3   1   8      460.41      451.15     12.72 o 
  -2   1   8       53.23       56.84      3.82 o 
  -1   1   8      885.81      858.98     18.88 o 
   0   1   8       74.67      115.39      2.90 o 
   1   1   8       27.76       27.73      2.73 o 
   2   1   8      584.56      544.96      9.96 o 
   3   1   8       95.27       98.03      4.76 o 
   4   1   8        2.59        7.37      2.19 o 
   5   1   8       26.58       20.70      2.68 o 
   6   1   8        0.65       -3.32      3.93 o 
  -7   2   8        0.58       -0.48      4.94 o 
  -6   2   8        1.53       -1.17      3.62 o 
  -5   2   8       81.66       84.27      6.06 o 
  -4   2   8        3.67        2.07      3.25 o 
  -3   2   8      102.11      102.59      6.04 o 
  -2   2   8      141.30      144.23      4.16 o 
  -1   2   8      133.42      152.51      4.25 o 
   0   2   8       12.18       20.76      1.99 o 
   1   2   8       18.27       19.53      2.08 o 
   2   2   8      175.10      168.18      4.67 o 
   3   2   8        1.37        2.11      2.12 o 
   4   2   8        0.19        2.67      2.36 o 
   5   2   8        1.22        1.95      3.67 o 
   6   2   8        1.31       -1.36      4.48 o 
  -7   3   8        3.15       -0.26      5.20 o 
  -6   3   8       56.13       60.66      5.91 o 
  -5   3   8      171.05      176.08      9.18 o 
  -4   3   8       97.54      109.90      6.54 o 
  -3   3   8      208.51      207.89      8.13 o 
  -2   3   8       50.19       48.22      2.78 o 
  -1   3   8       17.32       19.24      7.47 o 
   0   3   8       74.91       95.51      3.78 o 
   1   3   8       31.58       33.37      2.52 o 
   2   3   8        5.99        4.53      2.19 o 
   3   3   8        0.01       -1.07      2.30 o 
   4   3   8        4.95        7.66      3.78 o 
   5   3   8        0.17       -5.07      4.15 o 
  -7   4   8       45.43       36.86      6.52 o 
  -6   4   8        0.20        0.46      4.15 o 
  -5   4   8      126.16      136.17      7.78 o 
  -4   4   8       14.30       20.07      4.63 o 
  -3   4   8        3.90        5.05      2.30 o 
  -2   4   8       15.50       13.37      1.70 o 
  -1   4   8       42.07       41.48      1.96 o 
   0   4   8       96.63      137.88      4.38 o 
   1   4   8        0.05       -0.79      2.20 o 
   2   4   8      112.16       95.70      3.94 o 
   3   4   8       68.77       64.15      4.92 o 
   4   4   8        7.35        8.78      4.02 o 
   5   4   8       42.55       54.40      6.13 o 
  -7   5   8        0.18       -3.56      5.84 o 
  -6   5   8        0.08       -1.03      4.96 o 
  -5   5   8        2.41       -4.08      4.75 o 
  -4   5   8      238.47      244.67      9.93 o 
  -3   5   8       13.18        9.19      2.06 o 
  -2   5   8      374.52      368.15      6.24 o 
  -1   5   8       46.89       45.24      3.21 o 
   0   5   8       73.39      102.75     10.83 o 
   1   5   8       38.82       36.26      3.01 o 
   2   5   8       90.02       87.81      5.65 o 
   3   5   8        1.80        0.73      4.28 o 
   4   5   8        0.83        3.95      5.05 o 
  -6   6   8       77.00       81.59      7.91 o 
  -5   6   8        8.00        9.73      4.90 o 
  -4   6   8        2.74        0.63      2.88 o 
  -3   6   8        7.34        4.75      2.29 o 
  -2   6   8      143.93      125.21      4.98 o 
  -1   6   8       33.32       28.84      3.25 o 
   0   6   8       79.23      109.78      4.42 o 
   1   6   8       33.89       32.66      4.88 o 
   2   6   8        5.35        8.63      4.79 o 
   3   6   8        1.64        0.17      4.52 o 
  -5   7   8        1.99        1.50      3.64 o 
  -4   7   8      277.92      275.13     12.27 o 
  -3   7   8        3.09        0.16      3.43 o 
  -2   7   8       98.97       98.01      6.65 o 
  -1   7   8        8.60        6.39      4.30 o 
   0   7   8        0.19        0.29      3.93 o 
   1   7   8       13.19        7.58      5.10 o 
  -4   8   8        0.61       -4.99      7.10 o 
  -3   8   8       10.55        1.67      7.01 o 
  -2   8   8        5.01        4.79      4.94 o 
  -1   8   8        4.30        1.96      5.09 o 
  -1  -9   9        1.94        2.59      4.63 o 
   0  -9   9       73.89      108.87      7.33 o 
   1  -9   9        1.78        3.25      4.92 o 
   2  -9   9        9.42        9.05      4.70 o 
   3  -9   9       10.32       14.52      5.23 o 
   4  -9   9        0.02        4.52      4.24 o 
  -3  -8   9        3.76        7.05      5.91 o 
  -2  -8   9       17.88        8.56      4.87 o 
  -1  -8   9        4.59        7.18      5.03 o 
   0  -8   9        2.98       10.72      4.66 o 
   1  -8   9       39.98       35.87      5.01 o 
   2  -8   9       15.75       15.92      4.83 o 
   3  -8   9        0.42        0.87      2.84 o 
   4  -8   9        7.01        7.14      3.11 o 
   5  -8   9        5.65        7.81      3.36 o 
  -4  -7   9        2.75        6.63      5.84 o 
  -3  -7   9       10.84        6.41      4.64 o 
  -2  -7   9        5.81        3.18      4.41 o 
  -1  -7   9       12.60        5.36      4.00 o 
   0  -7   9       66.36       85.66      6.08 o 
   1  -7   9       25.51       11.16      4.04 o 
   2  -7   9      750.58      711.56     12.96 o 
   3  -7   9        4.08        4.03      2.40 o 
   4  -7   9       40.92       36.90      3.22 o 
   5  -7   9        1.63        1.34      2.88 o 
   6  -7   9        0.01        2.74      3.41 o 
  -4  -6   9       31.79       27.85      5.14 o 
  -3  -6   9       13.32        6.61      4.11 o 
  -2  -6   9       97.29       92.80      5.71 o 
  -1  -6   9      273.86      268.15      9.14 o 
   0  -6   9      100.46      182.74      7.82 o 
   1  -6   9      107.59       90.55      3.50 o 
   2  -6   9       50.15       47.27      3.89 o 
   3  -6   9       34.59       37.33      3.09 o 
   4  -6   9       28.57       26.43      2.67 o 
   5  -6   9       14.18       14.03      4.00 o 
   6  -6   9        1.47        1.18      2.80 o 
  -4  -5   9      228.30      225.17      8.76 o 
  -3  -5   9      120.84      128.80      6.98 o 
  -2  -5   9       12.44       16.82      3.52 o 
  -1  -5   9      183.84      185.53      7.44 o 
   0  -5   9        0.66        3.04      1.91 o 
   1  -5   9       18.39       15.00      2.04 o 
   2  -5   9       96.41       86.87      3.32 o 
   3  -5   9       93.55       89.28      3.54 o 
   4  -5   9       23.80       20.65      2.41 o 
   5  -5   9       53.02       68.08      6.57 o 
   6  -5   9        0.03        0.94      4.02 o 
   7  -5   9        4.83        8.46      5.69 o 
  -6  -4   9        2.95        0.09      4.83 o 
  -5  -4   9        2.71        5.64      4.68 o 
  -4  -4   9       29.39       20.30      3.84 o 
  -3  -4   9       11.55        5.76      3.29 o 
  -2  -4   9       19.79       15.46      3.45 o 
  -1  -4   9        8.76       12.40      2.29 o 
   0  -4   9      122.98      205.79      4.85 o 
   1  -4   9      147.60      120.32      3.62 o 
   2  -4   9      217.53      194.26      4.76 o 
   3  -4   9       32.42       30.87      2.27 o 
   4  -4   9       17.71       17.75      2.23 o 
   5  -4   9        5.22        2.64      2.10 o 
   6  -4   9        2.04       -0.18      3.93 o 
   7  -4   9        0.00       -3.38      5.25 o 
  -6  -3   9       25.72       29.03      5.69 o 
  -5  -3   9        9.57       10.65      4.31 o 
  -4  -3   9       11.27        6.57      3.47 o 
  -3  -3   9      140.61      138.75      6.02 o 
  -2  -3   9      515.94      455.86     10.46 o 
  -1  -3   9        4.95        2.44      1.59 o 
   0  -3   9      114.37      168.99      4.16 o 
   1  -3   9        1.61       -0.81      1.62 o 
   2  -3   9       70.41       68.39      2.68 o 
   3  -3   9       10.42        9.28      1.76 o 
   4  -3   9       13.80       17.98      2.10 o 
   5  -3   9        0.04        2.26      3.65 o 
   6  -3   9       34.51       40.17      4.99 o 
   7  -3   9        0.16       -2.50      4.61 o 
  -7  -2   9        0.27        0.72      5.16 o 
  -6  -2   9       33.59       35.91      4.77 o 
  -5  -2   9       19.66       21.37      4.22 o 
  -4  -2   9      148.79      157.72      6.44 o 
  -3  -2   9      195.52      171.65      4.47 o 
  -2  -2   9      561.70      515.14     10.61 o 
  -1  -2   9        1.44       -0.39      1.36 o 
   0  -2   9       74.96      121.60      5.56 o 
   1  -2   9       27.24       24.17      1.74 o 
   2  -2   9       28.55       27.28      1.39 o 
   3  -2   9       32.22       41.53      3.24 o 
   4  -2   9       39.69       51.26      4.52 o 
   5  -2   9        0.38        1.30      3.62 o 
   6  -2   9        4.96        3.64      4.48 o 
   7  -2   9        1.57       -0.70      5.27 o 
  -7  -1   9        5.77        9.11      4.68 o 
  -6  -1   9       80.45       78.87      5.49 o 
  -5  -1   9       24.13       25.11      7.26 o 
  -4  -1   9        3.01        6.04      4.53 o 
  -3  -1   9      102.41       96.37      3.50 o 
  -2  -1   9       32.51       29.98      2.36 o 
  -1  -1   9      349.27      306.90      5.83 o 
   0  -1   9       92.51      137.86      3.38 o 
   1  -1   9      161.76      163.97      3.94 o 
   2  -1   9       27.05       23.92      1.89 o 
   3  -1   9      276.66      272.26      5.91 o 
   4  -1   9       30.87       28.04      2.47 o 
   5  -1   9        8.31       10.91      3.52 o 
   6  -1   9        1.10       -0.06      4.37 o 
   7  -1   9        2.48        2.97      5.45 o 
  -7   0   9        5.14        5.76      3.69 o 
  -6   0   9       15.38       13.98      4.47 o 
  -5   0   9        1.50        1.83      2.47 o 
  -4   0   9       80.36       90.29      3.65 o 
  -3   0   9       15.48       16.93      5.31 o 
  -2   0   9       24.00       23.68      2.28 o 
  -1   0   9       31.02       39.97      3.43 o 
   0   0   9      119.04      170.91      5.09 o 
   1   0   9       11.61       13.28      2.06 o 
   2   0   9       11.00       10.30      1.77 o 
   3   0   9        7.50        7.95      1.95 o 
   4   0   9        3.21        3.55      2.12 o 
   5   0   9        0.21       -0.91      2.37 o 
   6   0   9        5.97        8.76      4.55 o 
  -7   1   9        0.01       -7.82      5.21 o 
  -6   1   9        1.02       -1.06      4.55 o 
  -5   1   9        3.04        3.29      3.91 o 
  -4   1   9       21.60       27.48      4.06 o 
  -3   1   9      129.95      139.23      6.54 o 
  -2   1   9        1.52        0.99      2.64 o 
  -1   1   9       15.99       16.39      1.91 o 
   0   1   9        0.10       -1.04      0.90 o 
   1   1   9       11.53       15.90      1.87 o 
   2   1   9        7.33        8.58      1.88 o 
   3   1   9        7.61        6.40      2.71 o 
   4   1   9        0.08       -1.37      2.47 o 
   5   1   9       41.92       52.31      7.20 o 
   6   1   9        1.29       -0.18      4.30 o 
  -7   2   9        0.01       -6.98      5.42 o 
  -6   2   9       25.91       36.33      5.54 o 
  -5   2   9        7.00        3.23      3.76 o 
  -4   2   9       21.42       22.01      4.55 o 
  -3   2   9      175.68      180.15      7.66 o 
  -2   2   9      109.98      115.35      5.53 o 
  -1   2   9       25.63       30.47      2.24 o 
   0   2   9      530.62      746.49     13.09 o 
   1   2   9       10.47        7.51      2.04 o 
   2   2   9        3.55        2.13      1.96 o 
   3   2   9        4.47        5.45      2.32 o 
   4   2   9        6.18        6.25      2.55 o 
   5   2   9        9.16        6.88      4.11 o 
  -7   3   9       38.12       35.96      6.08 o 
  -6   3   9       22.38       28.77      5.82 o 
  -5   3   9       81.15       96.07      6.79 o 
  -4   3   9       15.53       22.36      4.39 o 
  -3   3   9       20.41       25.41      4.35 o 
  -2   3   9       47.29       39.72      3.50 o 
  -1   3   9       66.56       57.61      3.41 o 
   0   3   9      105.36      152.91      4.50 o 
   1   3   9      123.30      122.56      6.68 o 
   2   3   9       36.93       28.46      2.75 o 
   3   3   9        1.83        0.67      2.43 o 
   4   3   9        0.40       -0.51      3.87 o 
   5   3   9        0.08        2.64      4.55 o 
  -7   4   9       13.48       20.80      6.77 o 
  -6   4   9        1.15       -1.43      5.16 o 
  -5   4   9       17.47       12.30      5.09 o 
  -4   4   9        0.33        0.20      3.93 o 
  -3   4   9       53.86       53.84      3.34 o 
  -2   4   9       45.66       43.38      3.12 o 
  -1   4   9       64.10       60.99      3.35 o 
   0   4   9      277.83      408.49      8.51 o 
   1   4   9      113.23       98.05      7.13 o 
   2   4   9        6.76        7.00      2.56 o 
   3   4   9       55.91       51.31      4.87 o 
   4   4   9        1.75        0.42      4.50 o 
  -6   5   9       31.05       34.09      6.43 o 
  -5   5   9        9.80        7.95      5.49 o 
  -4   5   9      148.91      146.19      8.68 o 
  -3   5   9       92.97       91.10      4.87 o 
  -2   5   9        8.00        4.78      2.51 o 
  -1   5   9        8.28        7.29      5.99 o 
   0   5   9        1.84        0.16      2.34 o 
   1   5   9       12.44       12.89      2.67 o 
   2   5   9       20.66       20.19      4.70 o 
   3   5   9        4.80       10.02      4.87 o 
  -6   6   9        0.13       -6.33      5.38 o 
  -5   6   9       18.17       16.08      6.30 o 
  -4   6   9       14.50       11.51      6.04 o 
  -3   6   9        4.70        4.53      3.26 o 
  -2   6   9        1.34        0.96      3.50 o 
  -1   6   9       39.94       42.57      5.84 o 
   0   6   9        2.26        2.85      3.00 o 
   1   6   9        5.56        5.78      4.48 o 
   2   6   9        0.42        4.22      4.44 o 
  -5   7   9        1.37       -6.43      6.59 o 
  -4   7   9       15.81       21.08      7.09 o 
  -3   7   9        1.64        1.18      3.72 o 
  -2   7   9       11.69        6.40      3.56 o 
  -1   7   9      192.16      186.36      6.41 o 
   0   7   9        1.68        2.13      4.19 o 
   1   7   9       23.09       30.38      5.34 o 
  -3   8   9        1.25        7.12      5.31 o 
  -2   8   9       31.66       31.82      5.78 o 
  -1  -9  10        7.45       -0.40      4.63 o 
   0  -9  10        7.79        8.96      5.16 o 
   1  -9  10        0.17        5.71      4.90 o 
   2  -9  10        3.31        6.04      4.46 o 
   3  -9  10       14.50       10.56      5.25 o 
   4  -9  10        4.35        1.93      4.22 o 
  -2  -8  10        2.61       -1.21      5.09 o 
  -1  -8  10       51.42       50.32      5.43 o 
   0  -8  10       11.46       20.03      5.05 o 
   1  -8  10        1.19        5.87      4.02 o 
   2  -8  10        9.94        8.56      4.85 o 
   3  -8  10       38.55       39.91      3.86 o 
   4  -8  10        2.34       -0.23      3.01 o 
   5  -8  10        6.84        8.16      3.43 o 
  -3  -7  10        1.22        3.91      5.18 o 
  -2  -7  10       26.25       20.89      4.42 o 
  -1  -7  10       14.62       12.54      4.68 o 
   0  -7  10       43.65       65.89      5.71 o 
   1  -7  10       98.36      119.81      6.66 o 
   2  -7  10        0.81        1.41      2.42 o 
   3  -7  10       32.63       34.21      3.03 o 
   4  -7  10       45.46       43.05      6.61 o 
   5  -7  10        1.35        0.29      2.99 o 
   6  -7  10        0.01       -0.11      3.20 o 
  -4  -6  10       62.11       53.96      5.95 o 
  -3  -6  10      254.72      230.84      9.11 o 
  -2  -6  10       32.11       30.24      4.24 o 
  -1  -6  10       40.67       31.83      4.66 o 
   0  -6  10      106.52      152.74      6.92 o 
   1  -6  10        1.44       -1.20      2.11 o 
   2  -6  10       49.93       46.50      3.00 o 
   3  -6  10       59.20       66.27      9.93 o 
   4  -6  10       10.12       12.96      2.63 o 
   5  -6  10        4.86        6.80      2.79 o 
   6  -6  10        0.91        5.95      5.29 o 
  -5  -5  10      185.04      202.39      9.80 o 
  -4  -5  10        1.57        1.38      4.06 o 
  -3  -5  10       42.13       42.13      4.96 o 
  -2  -5  10       76.52       80.28      5.14 o 
  -1  -5  10       12.97        9.56      3.71 o 
   0  -5  10       54.64       75.30      3.28 o 
   1  -5  10       58.01       51.14      2.85 o 
   2  -5  10      271.22      260.40      5.92 o 
   3  -5  10      299.33      270.14      6.43 o 
   4  -5  10        1.82        1.17      2.20 o 
   5  -5  10       36.49       35.87      3.02 o 
   6  -5  10        0.50       -1.93      4.13 o 
  -6  -4  10       11.04        7.05      5.10 o 
  -5  -4  10        2.58        4.52      4.63 o 
  -4  -4  10       13.58       13.37      3.76 o 
  -3  -4  10      286.65      240.24      8.44 o 
  -2  -4  10        0.14        0.28      3.18 o 
  -1  -4  10       61.79       64.13      6.51 o 
   0  -4  10       11.70       21.59      2.28 o 
   1  -4  10        0.18       -2.15      1.74 o 
   2  -4  10        0.01        0.73      1.81 o 
   3  -4  10      125.24      110.75      3.70 o 
   4  -4  10       27.23       29.65      2.50 o 
   5  -4  10       11.21        6.68      4.09 o 
   6  -4  10        0.16       -1.41      4.04 o 
   7  -4  10        4.83        2.00      5.07 o 
  -6  -3  10       32.52       37.12      5.91 o 
  -5  -3  10        8.22        7.88      4.33 o 
  -4  -3  10      204.44      207.42      7.80 o 
  -3  -3  10       34.88       25.89      3.36 o 
  -2  -3  10        2.25        0.45      3.49 o 
  -1  -3  10        2.27        3.83      1.74 o 
   0  -3  10        1.90        0.87      1.71 o 
   1  -3  10      226.85      182.75      9.89 o 
   2  -3  10       49.71       44.67      5.28 o 
   3  -3  10        0.20       -0.59      1.61 o 
   4  -3  10       22.37       27.94      3.82 o 
   5  -3  10        3.08        5.87      3.54 o 
   6  -3  10       48.67       49.48      5.53 o 
   7  -3  10       18.44       26.01      6.19 o 
  -6  -2  10        0.10       -2.33      4.46 o 
  -5  -2  10        1.98       -2.83      3.73 o 
  -4  -2  10      399.93      389.57     11.29 o 
  -3  -2  10        1.82        4.12      2.11 o 
  -2  -2  10       66.33       60.37      4.09 o 
  -1  -2  10      559.32      423.01      8.03 o 
   0  -2  10       48.32       77.92      2.86 o 
   1  -2  10      159.06      150.77      6.44 o 
   2  -2  10      132.53      128.69      2.84 o 
   3  -2  10       30.48       26.66      2.12 o 
   4  -2  10       11.61       17.28      3.86 o 
   5  -2  10        0.84        1.60      3.97 o 
   6  -2  10        2.44        6.77      4.92 o 
  -7  -1  10        1.81        7.38      4.90 o 
  -6  -1  10       25.11       24.75      4.72 o 
  -5  -1  10       57.06       63.26      3.85 o 
  -4  -1  10       39.40       42.82      3.73 o 
  -3  -1  10       42.50       45.81      5.68 o 
  -2  -1  10       68.82       70.62      2.85 o 
  -1  -1  10        2.26        2.18      2.04 o 
   0  -1  10       28.66       25.43      1.82 o 
   1  -1  10      139.98      115.02      3.22 o 
   2  -1  10      218.73      169.29      4.42 o 
   3  -1  10      126.26      117.32      5.13 o 
   4  -1  10        7.99       11.57      2.23 o 
   5  -1  10       12.60       17.18      4.41 o 
   6  -1  10        5.89        8.28      4.96 o 
  -7   0  10       21.58       19.81      4.85 o 
  -6   0  10        5.97        4.71      4.62 o 
  -5   0  10       35.85       35.30      3.07 o 
  -4   0  10        4.32        2.59      4.39 o 
  -3   0  10       10.87        9.73      2.20 o 
  -2   0  10      224.24      217.26      5.00 o 
  -1   0  10      271.48      211.30      4.53 o 
   0   0  10       19.86       24.79      1.36 o 
   1   0  10        0.89        0.06      1.63 o 
   2   0  10        3.84        3.12      1.75 o 
   3   0  10        6.77        8.08      2.11 o 
   4   0  10        0.87       -1.42      2.16 o 
   5   0  10        1.26        0.69      2.64 o 
   6   0  10        0.70       -1.60      4.85 o 
  -7   1  10        2.63        3.32      6.17 o 
  -6   1  10        3.42        2.06      4.85 o 
  -5   1  10        1.04        0.18      4.31 o 
  -4   1  10        0.88       -1.19      4.13 o 
  -3   1  10        2.26        3.21      3.47 o 
  -2   1  10       51.98       56.64      4.44 o 
  -1   1  10       46.23       47.84      3.24 o 
   0   1  10       66.62       97.89      6.59 o 
   1   1  10       27.68       34.31      2.29 o 
   2   1  10       29.54       27.05      2.47 o 
   3   1  10        0.65       -0.34      2.96 o 
   4   1  10       11.84       13.55      2.57 o 
   5   1  10       12.82       13.93      5.28 o 
   6   1  10        7.06        7.01      4.61 o 
  -7   2  10        7.73        7.62      5.91 o 
  -6   2  10       10.71       13.73      5.38 o 
  -5   2  10       23.01       14.91      4.90 o 
  -4   2  10       10.59        0.92      4.52 o 
  -3   2  10       12.97       10.57      4.42 o 
  -2   2  10      531.48      487.35     14.12 o 
  -1   2  10       75.15       63.24      3.04 o 
   0   2  10       18.87       23.94      2.82 o 
   1   2  10       24.70       30.71      5.88 o 
   2   2  10        0.01       -0.60      3.09 o 
   3   2  10        4.91        6.41      2.44 o 
   4   2  10       11.13        7.78      2.63 o 
   5   2  10       12.06        7.27      4.41 o 
  -7   3  10       15.92       17.31      6.35 o 
  -6   3  10        5.85        8.54      4.90 o 
  -5   3  10        0.57       -4.75      4.06 o 
  -4   3  10       54.60       55.55      5.38 o 
  -3   3  10        9.98        8.76      4.68 o 
  -2   3  10        4.73        2.89      2.45 o 
  -1   3  10       53.06       46.22      3.09 o 
   0   3  10       35.41       38.95      2.75 o 
   1   3  10        3.80        2.14      2.45 o 
   2   3  10      134.46      132.40      4.72 o 
   3   3  10        8.15        8.18      2.76 o 
   4   3  10        7.92        7.53      4.39 o 
   5   3  10        4.74        1.51      4.90 o 
  -7   4  10        0.55       -0.02      6.39 o 
  -6   4  10        6.44        7.56      5.75 o 
  -5   4  10       29.99       40.87      6.19 o 
  -4   4  10       14.82       12.92      5.20 o 
  -3   4  10        4.62        5.20      4.42 o 
  -2   4  10       54.00       55.55      3.47 o 
  -1   4  10       73.53       64.66      3.45 o 
   0   4  10       45.49       70.10      5.53 o 
   1   4  10       23.22       21.14      2.83 o 
   2   4  10       78.41       67.72      3.80 o 
   3   4  10       10.80        9.64      4.50 o 
   4   4  10        1.11        0.11      4.77 o 
  -6   5  10       34.98       31.91      6.28 o 
  -5   5  10       31.06       19.28      6.06 o 
  -4   5  10       12.85       12.74      5.71 o 
  -3   5  10       80.47       81.29     11.74 o 
  -2   5  10        1.92        3.18      2.93 o 
  -1   5  10        1.85       -3.06      2.73 o 
   0   5  10        0.10       -1.38      3.08 o 
   1   5  10        0.16        0.48      2.79 o 
   2   5  10        0.24        4.02      4.35 o 
   3   5  10        7.51        2.06      5.01 o 
  -5   6  10       13.21       10.98      6.48 o 
  -4   6  10        4.42        3.08      6.15 o 
  -3   6  10       91.69       94.20      5.31 o 
  -2   6  10        0.47       -0.34      3.23 o 
  -1   6  10       65.09       68.27      6.86 o 
   0   6  10        4.54        5.88      3.14 o 
   1   6  10       28.71       29.59      4.87 o 
   2   6  10       14.70       13.18      5.42 o 
  -4   7  10        6.71       -1.63      6.81 o 
  -3   7  10        4.60        9.12      4.01 o 
  -2   7  10        7.42        4.07      3.74 o 
  -1   7  10       22.56       18.13      4.71 o 
   0   7  10        1.17        1.74      5.10 o 
   0  -9  11       10.02       17.48      5.60 o 
   1  -9  11       23.26       12.26      5.29 o 
   2  -9  11       23.56       28.58      5.42 o 
   3  -9  11       12.02       12.21      5.43 o 
   4  -9  11        6.70        6.94      4.64 o 
  -2  -8  11        0.57        5.91      4.64 o 
  -1  -8  11        8.82        5.93      4.96 o 
   0  -8  11       62.27       90.40      6.22 o 
   1  -8  11        2.71        4.37      4.52 o 
   2  -8  11       29.10       41.03      5.75 o 
   3  -8  11        4.33        3.30      3.17 o 
   4  -8  11       23.44       22.03      3.60 o 
   5  -8  11        2.48        4.42      3.52 o 
  -3  -7  11        0.95        3.54      5.25 o 
  -2  -7  11       55.70       43.31      5.75 o 
  -1  -7  11       43.82       34.28      4.88 o 
   0  -7  11        1.35       -5.98      3.98 o 
   1  -7  11        5.98        1.34      3.98 o 
   2  -7  11        3.16        5.04      2.65 o 
   3  -7  11        6.52        6.63      2.81 o 
   4  -7  11        9.65       14.72      3.11 o 
   5  -7  11        1.59        5.61      3.15 o 
  -4  -6  11        9.79       16.52      5.14 o 
  -3  -6  11       40.98       48.45      5.71 o 
  -2  -6  11       14.09        8.85      3.87 o 
  -1  -6  11      147.40      128.60      6.99 o 
   0  -6  11       39.60       78.48      5.67 o 
   1  -6  11        1.79        0.74      2.43 o 
   2  -6  11        0.48        1.20      2.15 o 
   3  -6  11       56.47       50.34      3.12 o 
   4  -6  11        7.06        8.46      2.61 o 
   5  -6  11       13.31       13.51      2.91 o 
   6  -6  11       21.80       12.92      5.82 o 
  -5  -5  11       55.25       55.02      6.13 o 
  -4  -5  11       40.02       42.50      5.21 o 
  -3  -5  11        5.31       -0.70      4.00 o 
  -2  -5  11        5.46        3.65      3.82 o 
  -1  -5  11       13.35        9.01      3.80 o 
   0  -5  11        4.31        3.22      2.14 o 
   1  -5  11        0.30        0.17      2.47 o 
   2  -5  11       31.48       27.17      2.52 o 
   3  -5  11       51.69       58.83      4.39 o 
   4  -5  11        0.01        1.14      2.13 o 
   5  -5  11        7.90       10.08      4.15 o 
   6  -5  11        0.67       -0.02      4.52 o 
  -5  -4  11        3.68        7.69      4.96 o 
  -4  -4  11        5.73        3.51      3.67 o 
  -3  -4  11        0.47        0.37      3.49 o 
  -2  -4  11       28.95       24.58      3.97 o 
  -1  -4  11       43.95       38.45      2.62 o 
   0  -4  11       50.72       86.18      3.39 o 
   1  -4  11       15.98       14.23      4.24 o 
   2  -4  11       14.53       15.42      2.39 o 
   3  -4  11       29.07       32.93      6.03 o 
   4  -4  11       30.49       24.91      4.00 o 
   5  -4  11       25.04       20.03      4.33 o 
   6  -4  11        3.14        3.58      4.99 o 
  -6  -3  11       17.27       16.61      5.62 o 
  -5  -3  11        0.94       -1.85      4.30 o 
  -4  -3  11       66.81       46.43      4.72 o 
  -3  -3  11       86.71       67.05      4.42 o 
  -2  -3  11       54.43       55.69      2.84 o 
  -1  -3  11      102.72       91.00      5.20 o 
   0  -3  11      357.56      528.44      9.59 o 
   1  -3  11       18.55       19.35      2.13 o 
   2  -3  11       13.37       15.69      2.09 o 
   3  -3  11       25.66       28.75      4.04 o 
   4  -3  11        0.01       -0.64      3.60 o 
   5  -3  11        6.72        8.43      4.41 o 
   6  -3  11        1.07       -2.28      4.96 o 
  -6  -2  11        0.39       -6.66      4.64 o 
  -5  -2  11       16.94       13.35      3.93 o 
  -4  -2  11        7.86        9.86      3.69 o 
  -3  -2  11      114.21      103.80      3.96 o 
  -2  -2  11       18.47       17.91      3.20 o 
  -1  -2  11        0.01        0.50      2.37 o 
   0  -2  11       38.43       58.10      5.09 o 
   1  -2  11      145.16      131.09      3.69 o 
   2  -2  11        0.00        1.08      1.85 o 
   3  -2  11       29.28       27.06      2.29 o 
   4  -2  11        9.55        5.95      3.93 o 
   5  -2  11      205.30      219.07      9.56 o 
   6  -2  11       16.73       18.89      5.53 o 
  -6  -1  11        0.64        8.02      4.52 o 
  -5  -1  11        3.77        1.34      2.94 o 
  -4  -1  11       86.11      102.44      4.08 o 
  -3  -1  11      189.93      174.70      7.78 o 
  -2  -1  11       49.54       44.77      2.58 o 
  -1  -1  11      716.15      591.79     13.95 o 
   0  -1  11       10.22        9.76      1.74 o 
   1  -1  11       73.47       71.83      4.56 o 
   2  -1  11        2.61        0.38      1.91 o 
   3  -1  11      361.91      330.40      7.09 o 
   4  -1  11       20.08       19.72      4.75 o 
   5  -1  11      217.19      234.09      9.60 o 
   6  -1  11        0.84       -1.27      5.03 o 
  -7   0  11       16.59       19.90      4.57 o 
  -6   0  11        1.17       -2.64      2.96 o 
  -5   0  11        5.74        4.02      2.81 o 
  -4   0  11       22.24       19.58      2.82 o 
  -3   0  11        5.67        2.98      2.99 o 
  -2   0  11       21.45       20.15      2.55 o 
  -1   0  11      121.37      107.91     10.70 o 
   0   0  11      756.32     1094.36     18.50 o 
   1   0  11       65.85       61.58      2.87 o 
   2   0  11       16.21       13.61      2.13 o 
   3   0  11       59.39       57.64     10.85 o 
   4   0  11        0.58        1.47      2.48 o 
   5   0  11        4.13        2.80      2.80 o 
   6   0  11       13.58       18.89      5.86 o 
  -7   1  11        0.93        0.60      5.09 o 
  -6   1  11        6.41        5.43      5.75 o 
  -5   1  11        8.77        6.72      4.85 o 
  -4   1  11        9.75        9.56      4.68 o 
  -3   1  11        0.89       -5.14      4.02 o 
  -2   1  11      295.59      285.02      6.19 o 
  -1   1  11        4.33        3.51      2.01 o 
   0   1  11        0.17       -2.18      2.29 o 
   1   1  11       39.81       37.41      2.68 o 
   2   1  11       25.92       26.90      2.64 o 
   3   1  11       31.73       30.01      2.86 o 
   4   1  11       64.45       65.42      3.60 o 
   5   1  11       16.64       23.32      3.54 o 
  -7   2  11       20.05       11.18      6.33 o 
  -6   2  11        2.98       -1.82      5.18 o 
  -5   2  11        2.50        3.51      5.01 o 
  -4   2  11        0.15        6.90      4.88 o 
  -3   2  11       13.74        8.81      4.22 o 
  -2   2  11       10.84       10.92      4.30 o 
  -1   2  11      240.53      210.01      9.01 o 
   0   2  11        0.81       -2.30      2.13 o 
   1   2  11        1.06        3.59      2.57 o 
   2   2  11       52.80       45.88      4.15 o 
   3   2  11       10.33       10.60      2.73 o 
   4   2  11       52.70       48.06      7.25 o 
   5   2  11        1.06       -3.54      4.46 o 
  -7   3  11        3.77        0.70      5.58 o 
  -6   3  11       17.77       11.33      5.29 o 
  -5   3  11       13.09       18.78      5.56 o 
  -4   3  11        4.10        7.49      4.70 o 
  -3   3  11        4.99        8.43      5.03 o 
  -2   3  11       33.17       39.99      3.19 o 
  -1   3  11       12.79       12.97      2.40 o 
   0   3  11       17.97       23.91      2.67 o 
   1   3  11        5.52        4.52      2.50 o 
   2   3  11        4.22        1.89      2.40 o 
   3   3  11        5.60        5.93      6.73 o 
   4   3  11       42.74       43.69      5.45 o 
  -6   4  11        6.98       -8.23      5.49 o 
  -5   4  11       14.30       13.88      6.02 o 
  -4   4  11        1.12       -6.83      5.20 o 
  -3   4  11       13.52        3.97      4.61 o 
  -2   4  11       42.20       39.06      3.22 o 
  -1   4  11       47.40       40.34      3.19 o 
   0   4  11       56.32       72.03      4.52 o 
   1   4  11       11.90        6.38      2.71 o 
   2   4  11      141.04      137.33      5.28 o 
   3   4  11        0.11        1.34      3.91 o 
  -6   5  11        4.74        7.20      6.70 o 
  -5   5  11        0.28        2.07      5.51 o 
  -4   5  11        9.79        8.24      5.54 o 
  -3   5  11       22.21       25.67      3.72 o 
  -2   5  11       15.42       12.59      3.32 o 
  -1   5  11        0.17       -4.85      3.29 o 
   0   5  11        9.53       15.04      3.13 o 
   1   5  11        2.39        1.99      2.84 o 
   2   5  11        8.12        2.40      4.61 o 
  -5   6  11       22.40       22.34      7.56 o 
  -4   6  11       47.83       51.35      7.95 o 
  -3   6  11        1.30        5.29      3.54 o 
  -2   6  11        0.28        0.26      3.50 o 
  -1   6  11        6.60        6.72      7.00 o 
   0   6  11       12.71       19.44      3.61 o 
   1   6  11        1.63        0.37      4.87 o 
  -3   7  11       10.38        8.63      4.35 o 
  -2   7  11       11.84        8.52      4.19 o 
  -1   7  11       13.79       11.86      4.06 o 
   0  -9  12        6.37       13.79      5.01 o 
   1  -9  12       16.00       18.65      4.96 o 
   2  -9  12       30.59       30.82      6.26 o 
   3  -9  12       17.78       26.14      5.38 o 
  -2  -8  12        5.66        4.75      5.67 o 
  -1  -8  12        4.87        6.15      4.75 o 
   0  -8  12        2.24       -1.56      4.79 o 
   1  -8  12        4.37        3.40      4.11 o 
   2  -8  12       32.37       40.33      5.73 o 
   3  -8  12       11.75       10.32      4.20 o 
   4  -8  12        9.77       16.79      3.53 o 
  -3  -7  12        0.29       -3.89      5.34 o 
  -2  -7  12        0.02       -4.75      4.75 o 
  -1  -7  12       14.16       10.96      4.39 o 
   0  -7  12       16.09        8.37      4.13 o 
   1  -7  12        0.94        5.71      4.19 o 
   2  -7  12        8.35        9.83      2.70 o 
   3  -7  12        1.94        3.03      2.66 o 
   4  -7  12        0.12        1.42      3.13 o 
   5  -7  12        5.84        3.98      3.31 o 
  -4  -6  12        2.54        0.66      5.53 o 
  -3  -6  12        0.28       -0.84      4.06 o 
  -2  -6  12        0.03       -1.96      4.24 o 
  -1  -6  12       10.78        7.60      3.76 o 
   0  -6  12        3.11        9.27      4.17 o 
   1  -6  12        0.30        2.53      2.56 o 
   2  -6  12       11.67        9.41      2.58 o 
   3  -6  12        5.04        8.08      5.92 o 
   4  -6  12       87.10       82.21      4.09 o 
   5  -6  12       28.12       27.78      5.47 o 
   6  -6  12       71.17       72.06      7.12 o 
  -5  -5  12        0.73       -3.19      4.88 o 
  -4  -5  12       18.49       14.71      4.70 o 
  -3  -5  12       32.54       33.06      4.99 o 
  -2  -5  12        8.87        5.51      4.08 o 
  -1  -5  12        0.77        3.30      3.78 o 
   0  -5  12        0.49       -1.28      2.24 o 
   1  -5  12       46.77       52.56      3.10 o 
   2  -5  12       65.18       61.90      3.54 o 
   3  -5  12        2.35        3.09      2.27 o 
   4  -5  12       81.10       66.40      5.47 o 
   5  -5  12        3.06        5.20      4.88 o 
   6  -5  12       12.64       10.74      5.64 o 
  -5  -4  12        0.14        4.02      5.20 o 
  -4  -4  12        0.08        0.59      4.20 o 
  -3  -4  12       10.51       16.63      3.54 o 
  -2  -4  12       24.17       19.44      3.56 o 
  -1  -4  12        9.52       11.73      2.40 o 
   0  -4  12       22.29       32.24      2.64 o 
   1  -4  12        1.86        1.47      2.13 o 
   2  -4  12        8.44        7.46      2.09 o 
   3  -4  12       46.54       53.42      5.07 o 
   4  -4  12       11.71       13.79      4.31 o 
   5  -4  12       42.97       50.28      5.87 o 
   6  -4  12        4.86        4.20      4.88 o 
  -6  -3  12        0.43       -6.94      4.63 o 
  -5  -3  12       17.38        9.95      4.77 o 
  -4  -3  12       39.81       42.06      4.90 o 
  -3  -3  12       93.55       86.52      5.20 o 
  -2  -3  12       45.69       39.20      6.10 o 
  -1  -3  12      135.71      125.43      4.09 o 
   0  -3  12        1.02       -0.16      1.99 o 
   1  -3  12      125.97      114.49      7.86 o 
   2  -3  12      131.61      127.02      6.08 o 
   3  -3  12       16.34       22.25      4.22 o 
   4  -3  12       14.15       20.25      4.11 o 
   5  -3  12        0.75        0.73      4.55 o 
   6  -3  12        3.04        8.35      5.58 o 
  -6  -2  12        0.74        4.57      5.21 o 
  -5  -2  12        1.82       -5.07      4.15 o 
  -4  -2  12       42.97       48.06      4.75 o 
  -3  -2  12      147.34      138.63      4.55 o 
  -2  -2  12       21.59       18.09      2.29 o 
  -1  -2  12        5.52        4.65      1.99 o 
   0  -2  12       46.94       58.39      2.72 o 
   1  -2  12       70.46       63.91      4.61 o 
   2  -2  12       16.08       20.82      3.35 o 
   3  -2  12       96.67       93.21      3.81 o 
   4  -2  12       17.38       13.73      3.97 o 
   6  -2  12       13.47       12.85      5.84 o 
  -6  -1  12        0.00        0.97      4.61 o 
  -5  -1  12        8.70        9.73      3.33 o 
  -4  -1  12       37.65       47.53      3.43 o 
  -3  -1  12        6.81        8.53      2.22 o 
  -2  -1  12      602.16      547.81     10.03 o 
  -1  -1  12      324.88      286.24     11.38 o 
   0  -1  12      233.70      369.39     11.14 o 
   1  -1  12      700.94      609.53     11.21 o 
   2  -1  12       68.60       58.36      2.92 o 
   3  -1  12      671.57      610.84     11.55 o 
   4  -1  12       37.38       37.01      5.14 o 
   5  -1  12       30.65       21.46      5.45 o 
   6  -1  12        7.86        2.18      5.76 o 
  -6   0  12        0.62       -3.42      3.31 o 
  -5   0  12       16.36       20.10      4.09 o 
  -4   0  12       39.30       37.75      3.35 o 
  -3   0  12      102.67      102.50      4.02 o 
  -2   0  12       22.67       21.43      2.22 o 
  -1   0  12      531.63      469.99     10.42 o 
   0   0  12       71.96       91.01      3.66 o 
   1   0  12      157.96      123.23      4.39 o 
   2   0  12      148.26      144.52      4.52 o 
   3   0  12       24.45       25.96      2.79 o 
   4   0  12        4.02        1.41      2.49 o 
   5   0  12        0.05        1.63      5.01 o 
  -6   1  12        0.17        0.66      3.33 o 
  -5   1  12       13.38       22.41      3.42 o 
  -4   1  12        6.96        6.84      4.20 o 
  -3   1  12      111.72      112.41      4.18 o 
  -2   1  12        0.96       -1.31      2.05 o 
  -1   1  12      436.84      401.35     11.73 o 
   0   1  12       20.12       24.55      2.52 o 
   1   1  12       48.93       49.57      3.00 o 
   2   1  12       41.29       31.97      3.51 o 
   3   1  12       29.04       29.83      2.93 o 
   4   1  12        6.39        5.49      2.82 o 
   5   1  12        0.15        0.56      3.24 o 
  -6   2  12        9.13       13.14      6.11 o 
  -5   2  12        0.32        7.51      5.71 o 
  -4   2  12        1.72       -1.76      4.90 o 
  -3   2  12       14.27       13.90      5.20 o 
  -2   2  12        2.26       -1.84      4.24 o 
  -1   2  12        3.12        1.47      2.15 o 
   0   2  12       15.62       13.70      2.34 o 
   1   2  12       24.81       20.42      2.80 o 
   2   2  12       24.02       18.41      2.66 o 
   3   2  12        1.55        2.64      2.60 o 
   4   2  12      122.17      116.69      6.76 o 
  -6   3  12        0.04        2.88      6.15 o 
  -5   3  12        3.26       -4.85      5.54 o 
  -4   3  12       17.38       11.47      5.09 o 
  -3   3  12        5.50        2.66      4.48 o 
  -2   3  12       62.48       65.45      3.58 o 
  -1   3  12       93.58       91.56      9.56 o 
   0   3  12       40.39       38.57      3.03 o 
   1   3  12        2.79        1.00      2.67 o 
   2   3  12       61.22       40.06      5.20 o 
   3   3  12       13.15       14.53      3.07 o 
   4   3  12        5.52        5.87      4.77 o 
  -6   4  12        3.53        1.29      6.54 o 
  -5   4  12        5.45        2.18      6.13 o 
  -4   4  12       11.34       13.05      5.54 o 
  -3   4  12        5.13        0.02      4.98 o 
  -2   4  12       41.07       36.38      4.81 o 
  -1   4  12        1.68       -0.58      2.63 o 
   0   4  12      138.57      193.14      5.80 o 
   1   4  12        7.95        6.54      2.79 o 
   2   4  12        1.16       -0.06      3.42 o 
   3   4  12        1.40       -0.53      4.19 o 
  -5   5  12        0.61        3.64      6.88 o 
  -4   5  12        1.99        5.21      6.46 o 
  -3   5  12        0.25       -1.15      3.52 o 
  -2   5  12       45.69       48.00      4.16 o 
  -1   5  12        9.65       16.64      3.28 o 
   0   5  12        1.38        1.41      2.91 o 
   1   5  12        0.48        0.55      3.27 o 
   2   5  12        2.03        3.36      4.41 o 
  -4   6  12        3.90       -1.67      7.20 o 
  -3   6  12        2.62        0.38      3.85 o 
  -2   6  12        1.40        0.15      3.46 o 
  -1   6  12        2.62        0.75      3.62 o 
   0   6  12        0.88        0.81      3.33 o 
  -1  -8  13        5.72        6.66      4.92 o 
   0  -8  13        0.05        2.52      4.99 o 
   1  -8  13       12.25        9.62      4.30 o 
   2  -8  13        2.60        8.94      5.09 o 
   3  -8  13       12.04       10.41      4.90 o 
   4  -8  13        0.15        1.25      3.56 o 
  -3  -7  13        2.89       -5.20      5.29 o 
  -2  -7  13        2.14       -0.97      4.44 o 
  -1  -7  13        5.92       -6.94      4.63 o 
   0  -7  13        2.01        6.55      4.61 o 
   1  -7  13        0.01       -4.13      4.13 o 
   2  -7  13        7.80       14.14      2.94 o 
   3  -7  13       91.09       99.13      4.49 o 
   4  -7  13        0.75        1.03      3.10 o 
   5  -7  13       35.35       41.91      6.46 o 
  -4  -6  13        3.27       -3.67      5.76 o 
  -3  -6  13        0.02        1.93      5.05 o 
  -2  -6  13        0.09        3.19      4.42 o 
  -1  -6  13        9.31        0.99      4.22 o 
   0  -6  13      114.79      189.94      8.24 o 
   1  -6  13       39.97       38.14      3.97 o 
   2  -6  13      169.06      152.47      5.06 o 
   3  -6  13       32.69       32.41      3.17 o 
   4  -6  13      101.37       98.09      6.59 o 
   5  -6  13        1.97        1.16      5.23 o 
  -4  -5  13       26.53       32.35      5.43 o 
  -3  -5  13        5.62        1.03      4.57 o 
  -2  -5  13       57.73       60.22      4.99 o 
  -1  -5  13       17.82       17.75      4.22 o 
   0  -5  13       12.67       11.02      4.08 o 
   1  -5  13       59.65       54.38      7.42 o 
   2  -5  13       71.37       64.60      3.37 o 
   3  -5  13        6.50        6.99      4.15 o 
   4  -5  13        2.26        1.45      3.82 o 
   5  -5  13       26.07       26.40      5.67 o 
  -5  -4  13        0.73        3.71      5.40 o 
  -4  -4  13       48.96       60.34      5.76 o 
  -3  -4  13        5.76        2.52      3.40 o 
  -2  -4  13        9.74        3.82      3.29 o 
  -1  -4  13        2.24        0.34      2.35 o 
   0  -4  13       25.75       36.19      2.86 o 
   1  -4  13        3.09        4.15      2.35 o 
   2  -4  13       74.85       69.18      5.16 o 
   3  -4  13        3.18        2.61      3.89 o 
   4  -4  13       34.97       36.90      5.32 o 
   5  -4  13       23.43       30.62      5.73 o 
   6  -4  13       17.23       26.68      6.46 o 
  -5  -3  13        1.90       -1.32      4.79 o 
  -4  -3  13       48.76       49.31      4.87 o 
  -3  -3  13        6.13        5.95      3.56 o 
  -2  -3  13       23.49       25.65      2.71 o 
  -1  -3  13       64.68       60.66      3.17 o 
   0  -3  13       15.79       18.84      2.45 o 
   1  -3  13       14.81       10.20      2.31 o 
   2  -3  13      849.75      799.10     20.91 o 
   3  -3  13      173.82      148.87      7.29 o 
   4  -3  13       55.93       62.03      5.97 o 
   5  -3  13      179.04      167.87      8.78 o 
   6  -3  13        1.80        1.52      5.84 o 
  -6  -2  13        5.79        5.18      4.96 o 
  -5  -2  13        2.52        6.92      4.19 o 
  -4  -2  13        4.32        5.45      4.00 o 
  -3  -2  13       54.48       49.55      3.15 o 
  -2  -2  13       39.77       42.52      2.88 o 
  -1  -2  13       11.21        7.09      2.25 o 
   0  -2  13      275.08      401.88      7.89 o 
   1  -2  13      422.94      370.96     11.53 o 
   2  -2  13        0.79       -0.61      2.13 o 
   3  -2  13     1048.73      965.10     25.04 o 
   4  -2  13       13.05       19.42      4.44 o 
   5  -2  13      142.22      139.45      8.44 o 
  -6  -1  13        0.04       -4.08      4.79 o 
  -5  -1  13       41.74       34.50      5.09 o 
  -4  -1  13       27.54       34.03      3.77 o 
  -3  -1  13      410.75      405.27      8.45 o 
  -2  -1  13      256.78      245.00      5.86 o 
  -1  -1  13      703.97      627.50     12.02 o 
   0  -1  13       27.79       45.77      4.39 o 
   1  -1  13     1073.36      923.93     16.22 o 
   2  -1  13       47.16       40.54      5.22 o 
   3  -1  13        1.49        1.68      2.37 o 
   4  -1  13       55.91       57.83      5.60 o 
   5  -1  13        2.06        2.77      5.31 o 
  -6   0  13        4.47        1.84      4.68 o 
  -5   0  13      276.60      313.94      8.11 o 
  -4   0  13       36.55       46.15      3.52 o 
  -3   0  13       55.27       66.77      3.51 o 
  -2   0  13       29.91       27.11      2.56 o 
  -1   0  13       21.95       20.51      4.04 o 
   0   0  13      241.17      349.46      7.65 o 
   1   0  13      193.54      169.92      5.09 o 
   2   0  13        3.64        1.03      2.22 o 
   3   0  13        9.78        7.08      2.66 o 
   4   0  13       25.56       22.17      3.19 o 
   5   0  13        2.67        3.43      4.90 o 
  -6   1  13        9.09        9.98      4.52 o 
  -5   1  13        5.88       11.41      3.33 o 
  -4   1  13        0.86        2.16      2.68 o 
  -3   1  13       55.96       56.84      9.07 o 
  -2   1  13        9.79       10.26      4.37 o 
  -1   1  13        7.74        5.48      3.62 o 
   0   1  13        2.06        1.14      2.27 o 
   1   1  13       31.08       25.44      2.69 o 
   2   1  13       24.42       21.53      5.07 o 
   3   1  13        1.17       -0.38      2.67 o 
   4   1  13        2.59        3.59      4.46 o 
   5   1  13       10.93       18.14      6.59 o 
  -6   2  13        6.12       10.32      5.87 o 
  -5   2  13        4.64        0.62      5.87 o 
  -4   2  13        0.21       -0.53      4.83 o 
  -3   2  13        2.40        3.51      4.50 o 
  -2   2  13        0.88       -2.17      3.89 o 
  -1   2  13       67.81       52.96      3.66 o 
   0   2  13      187.23      242.71      6.45 o 
   1   2  13       10.16       11.46      2.74 o 
   2   2  13      118.01       82.62      3.94 o 
   3   2  13       18.63       17.85      3.13 o 
   4   2  13       12.39        8.33      3.52 o 
  -6   3  13        6.14        0.22      6.76 o 
  -5   3  13        0.00        3.43      5.34 o 
  -4   3  13      147.53      147.68      9.29 o 
  -3   3  13       43.61       48.06      6.44 o 
  -2   3  13      191.80      166.53      5.69 o 
  -1   3  13       24.19       24.32      3.19 o 
   0   3  13       63.95       74.48      4.81 o 
   1   3  13        1.56        1.24      2.78 o 
   2   3  13       26.33       26.31      3.37 o 
   3   3  13        5.36        6.72      3.12 o 
  -5   4  13        6.15       -0.44      6.72 o 
  -4   4  13       17.81        8.52      6.54 o 
  -3   4  13       29.04       24.67      5.86 o 
  -2   4  13       32.36       40.58      3.78 o 
  -1   4  13        8.35        5.24      3.13 o 
   0   4  13       29.71       35.44      3.48 o 
   1   4  13        8.16       10.62      3.20 o 
   2   4  13        0.31        1.13      3.12 o 
  -5   5  13        1.77        5.76      7.45 o 
  -4   5  13        1.45       -6.70      6.79 o 
  -3   5  13        0.85       -1.06      3.70 o 
  -2   5  13        0.88        4.07      3.54 o 
  -1   5  13        0.27       -0.14      3.07 o 
   0   5  13       19.21       29.84      3.83 o 
   1   5  13       34.42       33.22      4.67 o 
  -3   6  13        6.55        6.33      4.32 o 
  -2   6  13        4.22        1.68      4.02 o 
  -1   6  13        0.30        3.14      4.66 o 
  -1  -8  14       11.13        8.59      5.76 o 
   0  -8  14        4.17        5.42      5.21 o 
   1  -8  14        0.43        3.19      4.70 o 
   2  -8  14       14.21       20.45      5.67 o 
   3  -8  14       12.79        8.76      4.79 o 
  -2  -7  14        3.20        2.55      4.50 o 
  -1  -7  14        6.89        5.78      4.50 o 
   0  -7  14        2.57        3.98      4.04 o 
   1  -7  14       49.51       44.50      5.16 o 
   2  -7  14        2.66        5.20      3.23 o 
   3  -7  14       28.09       31.49      3.66 o 
   4  -7  14        1.53        0.07      5.25 o 
  -3  -6  14        9.20       -1.32      5.31 o 
  -2  -6  14        5.69        2.22      4.72 o 
  -1  -6  14        3.86       -1.14      4.37 o 
   0  -6  14        2.24       -2.15      4.02 o 
   1  -6  14        9.98       14.75      3.17 o 
   2  -6  14       74.04       65.54      3.75 o 
   3  -6  14        0.52       -1.25      4.39 o 
   4  -6  14        2.63        0.72      4.96 o 
   5  -6  14        6.05       10.19      5.91 o 
  -4  -5  14       22.98       19.52      6.00 o 
  -3  -5  14        0.06       -2.64      4.15 o 
  -2  -5  14        0.38       -0.59      4.26 o 
  -1  -5  14        2.57        0.26      3.45 o 
   0  -5  14        1.55        2.91      2.61 o 
   1  -5  14       11.81        6.27      4.30 o 
   2  -5  14       25.94       20.44      4.14 o 
   3  -5  14       23.00       21.72      4.94 o 
   4  -5  14       26.46       31.37      5.09 o 
   5  -5  14       17.87       36.70      6.44 o 
  -5  -4  14        5.41       -0.66      5.49 o 
  -4  -4  14        4.54        2.15      4.66 o 
  -3  -4  14       43.56       29.98      4.63 o 
  -2  -4  14       44.68       36.75      4.20 o 
  -1  -4  14      382.33      316.80      7.16 o 
   0  -4  14        6.81        5.68      2.39 o 
   1  -4  14        5.20        5.09      2.91 o 
   2  -4  14        7.57        3.93      3.71 o 
   3  -4  14       46.96       50.12      5.47 o 
   4  -4  14       32.60       36.64      5.64 o 
   5  -4  14        1.31        3.12      4.70 o 
  -5  -3  14        1.16        0.06      5.16 o 
  -4  -3  14       37.38       40.63      5.34 o 
  -3  -3  14        0.24        2.63      3.75 o 
  -2  -3  14       79.88       74.15     10.96 o 
  -1  -3  14        0.33        0.29      2.32 o 
   0  -3  14       56.83       86.37      3.69 o 
   1  -3  14       12.00        9.88      3.78 o 
   2  -3  14       16.68       10.78      4.04 o 
   3  -3  14       65.53       68.09      5.87 o 
   4  -3  14       10.08        4.57      4.74 o 
   5  -3  14       36.26       46.41      6.61 o 
  -5  -2  14        0.04       -1.34      4.11 o 
  -4  -2  14       12.41       13.29      4.42 o 
  -3  -2  14        0.85        0.59      2.53 o 
  -2  -2  14        0.59        0.23      2.34 o 
  -1  -2  14      129.98      120.59      4.45 o 
   0  -2  14       35.53       48.10      4.68 o 
   1  -2  14      477.84      406.70     12.56 o 
   2  -2  14        7.88        4.98      3.08 o 
   3  -2  14        0.70       -0.02      4.15 o 
   4  -2  14       54.33       50.49      5.98 o 
   5  -2  14       37.75       42.26      6.55 o 
  -6  -1  14       10.11        7.44      5.47 o 
  -5  -1  14       51.78       60.05      5.47 o 
  -4  -1  14       47.87       45.00      3.72 o 
  -3  -1  14      393.04      398.61      8.54 o 
  -2  -1  14        6.61        4.58      2.67 o 
  -1  -1  14       65.77       70.77      5.29 o 
   0  -1  14      295.74      423.87     12.85 o 
   1  -1  14      465.64      415.05     16.58 o 
   2  -1  14      212.22      205.84      5.85 o 
   3  -1  14      118.52      108.05      4.61 o 
   4  -1  14       22.22       14.45      4.59 o 
   5  -1  14        1.67        8.04      5.16 o 
  -6   0  14        4.58        6.15      5.05 o 
  -5   0  14       35.22       38.50      4.71 o 
  -4   0  14      145.58      152.46      5.58 o 
  -3   0  14        1.35        5.04      4.06 o 
  -2   0  14      275.39      250.89      9.40 o 
  -1   0  14      742.19      637.19     17.70 o 
   0   0  14        0.58       -2.58      2.39 o 
   1   0  14      224.77      208.26      5.72 o 
   2   0  14        8.28        7.57      2.58 o 
   3   0  14        1.28        3.26      2.80 o 
   4   0  14        2.88        4.92      3.13 o 
   5   0  14        0.84        2.04      6.04 o 
  -6   1  14       43.43       54.64      6.72 o 
  -5   1  14      150.19      173.89      7.37 o 
  -4   1  14      111.07      134.64     15.06 o 
  -3   1  14       79.78       84.47      6.48 o 
  -2   1  14        2.43        1.52      4.42 o 
  -1   1  14      105.72      109.82      6.50 o 
   0   1  14        2.22        7.05      7.96 o 
   1   1  14        0.49        0.30      2.21 o 
   2   1  14       86.38       64.53      3.77 o 
   3   1  14        1.18       -1.18      2.94 o 
   4   1  14        0.42        5.03      3.40 o 
  -6   2  14        6.66        9.33      3.93 o 
  -5   2  14        6.27       14.69      6.72 o 
  -4   2  14        6.04       10.32      6.02 o 
  -3   2  14        2.10       -2.88      5.16 o 
  -2   2  14       30.73       30.35      5.34 o 
  -1   2  14        6.21        4.76      2.49 o 
   0   2  14      107.23      126.13      4.86 o 
   1   2  14       44.70       27.75      4.20 o 
   2   2  14       19.82       16.48      3.21 o 
   3   2  14        2.75        3.09      3.24 o 
  -5   3  14        0.00       -9.31      6.21 o 
  -4   3  14       93.33      110.59      8.94 o 
  -3   3  14       10.10       10.35      5.27 o 
  -2   3  14        0.32        0.82      4.33 o 
  -1   3  14       85.55       66.95     10.65 o 
   0   3  14       42.05       55.38      5.12 o 
   1   3  14        4.88        3.34      3.03 o 
   2   3  14       73.60       64.13      5.66 o 
   3   3  14        1.06        2.10      3.31 o 
  -5   4  14        0.29       -1.41      6.22 o 
  -4   4  14        5.83        3.98      6.81 o 
  -3   4  14       10.01        5.86      5.54 o 
  -2   4  14      187.92      159.88      6.73 o 
  -1   4  14       16.87       10.50      3.51 o 
   0   4  14        9.02        8.46      4.60 o 
   1   4  14        4.16        5.23      3.38 o 
   2   4  14        0.33        1.03      3.96 o 
  -4   5  14       26.42       30.92      8.04 o 
  -3   5  14        0.02       -1.40      6.70 o 
  -2   5  14       11.48       16.36      4.15 o 
  -1   5  14        1.00       -1.50      3.70 o 
   0   5  14        4.03       11.62      3.83 o 
   0  -8  15        5.41       11.51      5.47 o 
   1  -8  15        2.20        3.51      5.10 o 
   2  -8  15        0.47        4.09      5.38 o 
  -2  -7  15        2.55        7.12      5.64 o 
  -1  -7  15        6.06        1.54      4.57 o 
   0  -7  15        0.88       -0.28      4.79 o 
   1  -7  15        1.21        1.82      4.46 o 
   2  -7  15        0.23        6.13      4.64 o 
   3  -7  15        0.74        3.91      4.92 o 
   4  -7  15        0.17       -0.13      5.60 o 
  -3  -6  15        1.01       -7.08      4.72 o 
  -2  -6  15        1.28        1.91      4.96 o 
  -1  -6  15       21.48       18.23      4.41 o 
   0  -6  15       15.06       15.73      4.74 o 
   1  -6  15        4.21        6.15      3.66 o 
   2  -6  15        1.66        3.13      2.91 o 
   3  -6  15       17.04       13.00      4.85 o 
   4  -6  15        4.36        0.46      4.70 o 
  -4  -5  15        2.18        2.15      5.75 o 
  -3  -5  15       15.48       13.02      5.29 o 
  -2  -5  15        0.07       -4.26      4.33 o 
  -1  -5  15        0.35        3.18      4.26 o 
   0  -5  15      177.51      227.04      6.20 o 
   1  -5  15       75.36       57.93      3.50 o 
   2  -5  15       30.63       26.68      4.90 o 
   3  -5  15        0.15        0.26      4.52 o 
   4  -5  15        0.83        2.07      5.12 o 
   5  -5  15        0.64        4.15      5.84 o 
  -4  -4  15        6.66        0.72      4.96 o 
  -3  -4  15       98.70      111.73      6.96 o 
  -2  -4  15      172.31      143.58      7.49 o 
  -1  -4  15       29.33       26.18      3.12 o 
   0  -4  15      175.91      239.88      9.99 o 
   1  -4  15       24.86       23.90      4.52 o 
   2  -4  15        6.16        5.38      4.24 o 
   3  -4  15        9.41        4.50      4.64 o 
   4  -4  15        2.14        8.10      5.21 o 
   5  -4  15        8.78        9.40      5.73 o 
  -5  -3  15       18.01       21.19      5.87 o 
  -4  -3  15       66.40       67.34      6.19 o 
  -3  -3  15        6.71       12.83      4.15 o 
  -2  -3  15      129.40      124.06      4.56 o 
  -1  -3  15        0.27        0.56      5.36 o 
   0  -3  15        0.00       -0.51      3.43 o 
   1  -3  15       86.33       75.77      5.62 o 
   2  -3  15       22.49       18.38      4.08 o 
   3  -3  15      126.62      101.19      6.59 o 
   4  -3  15       11.45       16.41      5.29 o 
   5  -3  15        2.10        1.14      5.16 o 
  -5  -2  15        1.40        0.20      4.50 o 
  -4  -2  15        7.11        2.96      4.33 o 
  -3  -2  15       43.37       36.06      3.42 o 
  -2  -2  15      111.84       99.81      4.01 o 
  -1  -2  15      527.31      477.78     14.06 o 
   0  -2  15       40.99       78.08      5.58 o 
   1  -2  15       54.34       50.89      4.66 o 
   2  -2  15        2.49       -1.48      3.52 o 
   3  -2  15      124.69      117.18      7.01 o 
   4  -2  15        3.28       -1.23      4.46 o 
   5  -2  15       16.92       22.91      5.80 o 
  -5  -1  15       25.69       19.86      5.42 o 
  -4  -1  15       16.50        9.55      3.32 o 
  -3  -1  15        4.02        4.36      2.80 o 
  -2  -1  15       64.39       61.65      5.65 o 
  -1  -1  15      358.69      305.21     10.41 o 
   0  -1  15      124.94      202.96      8.56 o 
   1  -1  15       99.63       88.45      4.31 o 
   2  -1  15      124.92      120.36      4.61 o 
   3  -1  15        5.13        2.20      2.71 o 
   4  -1  15        0.02        5.71      4.74 o 
  -5   0  15       34.58       29.43      4.16 o 
  -4   0  15       17.70       21.47      3.60 o 
  -3   0  15      866.75      849.13     23.08 o 
  -2   0  15       27.43       18.58      4.88 o 
  -1   0  15      316.63      270.72     10.24 o 
   0   0  15      101.17      166.39      5.18 o 
   1   0  15        7.04        9.74      2.81 o 
   2   0  15       42.71       40.61      6.43 o 
   3   0  15       32.48       26.75      5.65 o 
   4   0  15        0.68        2.37      5.32 o 
  -5   1  15      168.11      195.94     10.07 o 
  -4   1  15        4.29       13.16      6.06 o 
  -3   1  15       34.26       39.76      6.13 o 
  -2   1  15        0.06        0.90      4.59 o 
  -1   1  15       21.57       13.44      4.57 o 
   0   1  15       35.66       39.66      5.83 o 
   1   1  15       12.04       12.08      2.95 o 
   2   1  15       15.24       13.75      3.73 o 
   3   1  15       16.72       24.41      3.44 o 
   4   1  15        3.49        1.83      3.52 o 
  -5   2  15       18.20       32.01      4.04 o 
  -4   2  15       33.27       38.11      7.03 o 
  -3   2  15       15.67       16.96      5.98 o 
  -2   2  15      115.92       95.43      7.20 o 
  -1   2  15       29.64       21.11      3.02 o 
   0   2  15        4.05        5.00      3.01 o 
   1   2  15        0.01       -0.37      2.97 o 
   2   2  15        0.51        0.58      2.91 o 
   3   2  15        0.65       -0.84      3.26 o 
  -5   3  15       16.17       22.64      7.75 o 
  -4   3  15       72.45      104.04      9.16 o 
  -3   3  15       10.18       15.53      6.41 o 
  -2   3  15        4.14        6.50      5.65 o 
  -1   3  15       42.02       34.11      4.98 o 
   0   3  15      107.53      130.14     17.19 o 
   1   3  15       11.44       13.15      3.45 o 
   2   3  15        0.79       -0.61      3.42 o 
  -4   4  15       34.01       34.26      7.20 o 
  -3   4  15        0.83       -3.64      6.44 o 
  -2   4  15       48.96       34.60      4.29 o 
  -1   4  15       20.26       17.22      3.46 o 
   0   4  15        0.03        2.09      3.47 o 
   1   4  15        6.71        5.24      3.62 o 
  -2   5  15        0.99        0.64      6.22 o 
  -1  -7  16        0.31       -4.55      5.16 o 
   0  -7  16        0.05        1.84      4.26 o 
   1  -7  16        7.30        4.92      4.41 o 
   3  -7  16        0.47       -1.45      5.38 o 
  -2  -6  16        0.26       -7.30      4.87 o 
  -1  -6  16       18.17        8.06      4.99 o 
   0  -6  16        3.63        3.84      4.59 o 
   1  -6  16       26.97       23.96      5.96 o 
   2  -6  16       46.74       33.52      5.42 o 
   3  -6  16       14.71       14.04      5.56 o 
   4  -6  16        3.73        8.50      5.93 o 
  -3  -5  16        7.81       12.04      4.92 o 
  -2  -5  16       18.80       18.23      5.09 o 
  -1  -5  16       15.36        9.45      4.61 o 
   0  -5  16       61.45       83.33      8.10 o 
   1  -5  16        4.09        1.76      3.98 o 
   2  -5  16        2.99        3.54      4.46 o 
   3  -5  16        9.80       13.79      5.40 o 
   4  -5  16        2.60        4.22      4.85 o 
  -4  -4  16       25.69       22.49      5.76 o 
  -3  -4  16       39.49       37.45      5.75 o 
  -2  -4  16       87.90       68.79      5.64 o 
  -1  -4  16        2.13        6.73      2.85 o 
   0  -4  16        0.00        2.39      4.02 o 
   1  -4  16       12.36       12.91      3.95 o 
   2  -4  16       25.98       16.63      4.85 o 
   3  -4  16       12.63       11.53      5.09 o 
   4  -4  16        2.79       10.34      5.09 o 
  -4  -3  16       15.03        4.33      4.99 o 
  -3  -3  16        6.51       -0.42      4.28 o 
  -2  -3  16        0.82        1.29      5.20 o 
  -1  -3  16       16.51       15.66      4.42 o 
   0  -3  16        2.19        3.08      3.38 o 
   1  -3  16       26.51       20.51      4.57 o 
   2  -3  16        7.57        6.77      4.50 o 
   3  -3  16        0.29        6.11      4.81 o 
   4  -3  16        3.33        2.28      4.79 o 
  -5  -2  16        7.18        6.21      5.56 o 
  -4  -2  16       31.44       29.80      5.40 o 
  -3  -2  16       81.52       90.95      5.76 o 
  -2  -2  16      124.24      120.18      6.85 o 
  -1  -2  16        3.19        1.12      3.95 o 
   0  -2  16        4.65        4.24      4.08 o 
   1  -2  16      134.72      129.23      6.96 o 
   2  -2  16       50.95       36.07      5.25 o 
   3  -2  16        8.65       11.40      5.03 o 
   4  -2  16        2.31       -0.15      5.34 o 
  -5  -1  16        0.54        2.70      5.42 o 
  -4  -1  16        0.19       -0.70      3.51 o 
  -3  -1  16       53.93       53.28      5.95 o 
  -2  -1  16        0.80        2.55      4.64 o 
  -1  -1  16      200.43      169.45      7.91 o 
   0  -1  16       10.16       21.90      4.57 o 
   1  -1  16        1.81        1.32      3.60 o 
   2  -1  16       80.64       75.94      4.10 o 
   3  -1  16       20.93       10.24      4.68 o 
   4  -1  16        0.80        4.64      5.71 o 
  -5   0  16      109.43      131.37      6.06 o 
  -4   0  16       11.32        9.21      3.59 o 
  -3   0  16       22.45       28.75      5.78 o 
  -2   0  16       49.29       45.22      5.25 o 
  -1   0  16        0.75       -1.27      4.35 o 
   0   0  16        0.06        1.40      4.17 o 
   1   0  16        0.66        2.76      2.87 o 
   2   0  16       18.91       20.80      3.28 o 
   3   0  16       10.81        9.96      4.64 o 
  -5   1  16        1.31        0.58      3.77 o 
  -4   1  16       29.07       20.82      5.97 o 
  -3   1  16        2.37        6.39      5.53 o 
  -2   1  16       17.15       10.13      5.10 o 
  -1   1  16        1.97        1.12      4.09 o 
   0   1  16       26.48       42.33      5.25 o 
   1   1  16      152.31      149.44      8.24 o 
   2   1  16        0.36       -3.01      2.83 o 
   3   1  16        1.67       -0.31      3.46 o 
  -4   2  16        8.41       15.84      6.94 o 
  -3   2  16        2.84        5.56      5.95 o 
  -2   2  16       31.70       27.30      5.43 o 
  -1   2  16       10.55        8.38      3.05 o 
   0   2  16       26.46       46.72      4.01 o 
   1   2  16       12.79       18.89      3.41 o 
   2   2  16        0.03        0.92      6.39 o 
  -4   3  16        4.71       -1.34      6.22 o 
  -3   3  16        0.15        4.04      5.75 o 
  -2   3  16        0.01       -2.40      5.62 o 
  -1   3  16        4.39        8.68      3.62 o 
   0   3  16       11.84       22.64      5.02 o 
   1   3  16        1.74        4.31      3.55 o 
  -3   4  16        0.56       -9.33      6.72 o 
  -2   4  16        2.45        6.39      3.63 o 
  -1   4  16        9.93        7.25      3.92 o 
   1  -7  17       19.90       24.86      5.34 o 
  -1  -6  17        1.16       -1.40      5.10 o 
   0  -6  17        6.18        5.31      4.87 o 
   2  -6  17        9.67       12.41      5.45 o 
   3  -6  17        0.85        1.60      4.88 o 
  -2  -5  17        0.16       -6.59      4.98 o 
  -1  -5  17        7.56        4.15      4.59 o 
   0  -5  17        3.06        2.44      4.61 o 
   1  -5  17        8.33        6.00      4.48 o 
   2  -5  17       10.84       12.91      4.66 o 
   3  -5  17        2.33        7.51      5.34 o 
  -3  -4  17        4.43        1.41      5.40 o 
  -2  -4  17        0.63       -2.68      4.50 o 
  -1  -4  17        1.92        1.89      4.24 o 
   0  -4  17       41.09       68.70      5.87 o 
   1  -4  17        6.06        3.41      4.63 o 
   2  -4  17        2.35        4.41      4.24 o 
   3  -4  17        9.16        8.89      5.40 o 
  -4  -3  17        0.02       -5.75      5.23 o 
  -3  -3  17        2.68        1.58      4.55 o 
  -2  -3  17       55.66       57.26      5.80 o 
  -1  -3  17       18.34       17.00      4.79 o 
   0  -3  17        2.63        5.62      3.80 o 
   1  -3  17        0.36        1.16      4.19 o 
   2  -3  17        0.05       -0.55      4.63 o 
   3  -3  17       15.92       19.57      4.99 o 
   4  -3  17        9.09       13.44      6.06 o 
  -4  -2  17        1.08       -3.51      4.92 o 
  -3  -2  17        2.64        8.67      4.87 o 
  -2  -2  17        0.20       -1.73      4.53 o 
  -1  -2  17       30.56       34.31      5.23 o 
   0  -2  17       11.96       17.77      4.70 o 
   1  -2  17       39.09       38.46      4.88 o 
   2  -2  17        0.14       -0.20      4.57 o 
   3  -2  17        0.13       -3.36      4.98 o 
  -4  -1  17        1.87        3.34      3.94 o 
  -3  -1  17        5.59        7.12      5.58 o 
  -2  -1  17        0.56        2.18      4.79 o 
  -1  -1  17       64.24       62.35      5.62 o 
   0  -1  17       17.16       24.40      4.53 o 
   1  -1  17        3.74        2.81      4.55 o 
   2  -1  17        2.89        5.39      3.34 o 
   3  -1  17       16.38       12.92      5.62 o 
  -4   0  17        0.94        2.53      5.62 o 
  -3   0  17       27.38       35.73      6.28 o 
  -2   0  17       18.81       17.99      5.07 o 
  -1   0  17       73.88       78.37      6.54 o 
   0   0  17       65.44      102.11      6.99 o 
   1   0  17       21.86       13.73      3.65 o 
   2   0  17        0.81        1.40      3.28 o 
   3   0  17        0.19        3.48      3.64 o 
  -4   1  17       15.58       27.72      6.99 o 
  -3   1  17        1.71        2.07      5.98 o 
  -2   1  17       11.37       11.42      5.78 o 
  -1   1  17        0.48        4.11      4.44 o 
   0   1  17        0.07       -0.90      3.22 o 
   1   1  17       12.85        9.13      3.36 o 
   2   1  17       12.80       10.10      3.51 o 
  -4   2  17       12.57       20.47      7.38 o 
  -3   2  17       19.70       20.87      6.79 o 
  -2   2  17        2.24        4.28      5.80 o 
  -1   2  17       19.73       29.59      5.64 o 
   0   2  17        1.13        0.38      3.42 o 
   1   2  17       51.52       37.92      4.18 o 
  -3   3  17        3.17       -5.38      5.86 o 
  -2   3  17       12.46       20.10      6.04 o 
  -1   3  17        1.58        1.69      3.57 o 
   0   3  17        0.09        4.78      3.80 o 
  -2  -5  18        8.74        4.48      5.40 o 
   1  -5  18       15.90       15.38      5.40 o 
   2  -5  18       35.70       17.24      5.62 o 
  -1  -4  18        0.08        7.42      4.83 o 
   0  -4  18       41.98       55.70      5.97 o 
   1  -4  18       11.32        7.78      5.01 o 
   2  -4  18        0.15        2.35      5.14 o 
   3  -4  18       23.05       26.97      5.56 o 
  -2  -3  18       20.41       20.07      5.16 o 
  -1  -3  18       19.39       24.77      5.25 o 
   0  -3  18       11.86       12.41      4.83 o 
   1  -3  18       35.73       31.96      5.51 o 
   2  -3  18        0.37        7.27      5.16 o 
   3  -3  18       12.47        8.15      5.64 o 
  -3  -2  18        2.25        6.15      6.04 o 
  -2  -2  18        3.08        8.46      5.27 o 
  -1  -2  18       35.52       30.42      5.38 o 
   0  -2  18        4.89        5.29      4.31 o 
   1  -2  18        7.23        4.90      4.72 o 
   2  -2  18        0.97        1.06      4.41 o 
   3  -2  18        0.21        4.70      4.75 o 
  -3  -1  18       18.53       22.32      6.37 o 
  -2  -1  18       36.91       44.02      5.73 o 
  -1  -1  18       24.13       36.70      5.65 o 
   0  -1  18        0.20        3.40      4.79 o 
   1  -1  18        7.70        5.75      4.79 o 
   2  -1  18        0.58        2.10      3.58 o 
  -3   0  18        0.18        1.40      6.19 o 
  -2   0  18        4.70        7.62      5.12 o 
  -1   0  18        3.65        6.54      5.40 o 
   0   0  18       21.99       46.14      5.56 o 
   1   0  18       46.40       47.51      5.09 o 
   2   0  18       81.88       84.07      4.82 o 
  -3   1  18        4.99        7.40      6.50 o 
  -2   1  18        7.34       10.12      5.34 o 
  -1   1  18        0.94        0.70      5.47 o 
   0   1  18       17.06       24.52      3.77 o 
   1   1  18        5.70        5.37      3.42 o 
  -2   2  18        3.76        3.52      5.65 o 
  -1   2  18        4.54        1.58      5.05 o 
   0   2  18       13.17       22.70      7.17 o 
  -1  -4  19       13.78       21.61      5.69 o 
   0  -4  19       12.91       45.02      6.08 o 
   1  -4  19       66.07       94.88      7.45 o 
  -2  -3  19        2.32        5.03      5.56 o 
  -1  -3  19        3.15        8.15      5.27 o 
   0  -3  19        0.03        1.93      5.07 o 
   1  -3  19        4.54        8.22      5.27 o 
   2  -3  19        0.01        0.42      5.25 o 
  -2  -2  19        1.82        6.55      5.64 o 
  -1  -2  19        1.94        4.39      4.52 o 
   0  -2  19        0.68        7.44      4.61 o 
   1  -2  19       13.79       14.45      5.40 o 
   2  -2  19        0.95       -0.77      4.75 o 
  -2  -1  19        0.27        1.25      5.86 o 
  -1  -1  19        0.31        4.75      5.20 o 
   0  -1  19       10.13       12.78      5.54 o 
   1  -1  19        6.55       11.14      4.92 o 
  -2   0  19        4.70       15.81      5.73 o 
  -1   0  19        4.90        6.55      5.05 o 
   0   0  19       11.67       38.99      5.73 o 
  -1   1  19        0.00       -1.21      5.69 o 
                                                 
